# Supplementary material for: Benchmarking tools for deciphering cellular crosstalk in spatially-resolved transcriptomics
Source: Genome Biol. 2026 Apr 8;27:163. doi: 10.1186/s13059-026-04063-5 (PMC13174004; doi:10.1186/s13059-026-04063-5)
Supplement: Supplementary file 2 — Additional file 2: Tables S1–S4. An Excel file containing curated pathway lists with supporting literature references for the IPMN, DLPFC, MOSTA mouse embryo, and Xenium lung cancer datasets used in the benchmarking analyses. Table S1. Curated pathways associated with IPMN and supporting literature references. Table S2. Curated pathways associated with DLPFC spatial transcriptomics datasets and literature references. Table S3. Curated developmental pathways identified in the MOSTA mouse embryo dataset with literature sources. Table S4. Curated pathways associated with human lung cancer Xenium dataset with literature references. [file 13059_2026_4063_MOESM2_ESM.xlsx]

## Sheet: Table S1
IPMN Associated Cancer			paragraph	titleA	citationA	websiteA		titleB	citationB	websiteB		titleC	citationC	websiteC
hsa01521	EGFR resistance		While the concomitant expression of TGFa and KRAS enhanced the progression of PanIN lesions to PDAC, the results from GEMM also showed the potential role of Egfr signaling in the development and progression mechanism of IPMN PDAC.	Clinical and Molecular Attributes and Evaluation of Pancreatic Cystic Neoplasm	Pratima Raut, Rama Krishna Nimmakayala, Surinder K. Batra, Moorthy P. Ponnusamy, Clinical and Molecular Attributes and Evaluation of Pancreatic Cystic Neoplasm, Biochimica et Biophysica Acta (BBA) - Reviews on Cancer, Volume 1878, Issue 1, 2023, 188851, ISSN 0304-419X	https://doi.org/10.1016/j.bbcan.2022.188851
hsa04060	Cytokine-receptor		In the case of IPMN, the cyst formation is accompanied by the release of cytokines like interleukin-1beta and interleukin-8. Then, Treg cells are recruited to establish a favorable tumor microenvironment as well as the survival and, consequently, the development of the metastatic potential of IPMN, a portion of which develops into PDAC.	Clinical and Molecular Attributes and Evaluation of Pancreatic Cystic Neoplasm	Pratima Raut, Rama Krishna Nimmakayala, Surinder K. Batra, Moorthy P. Ponnusamy, Clinical and Molecular Attributes and Evaluation of Pancreatic Cystic Neoplasm, Biochimica et Biophysica Acta (BBA) - Reviews on Cancer, Volume 1878, Issue 1, 2023, 188851, ISSN 0304-419X	https://doi.org/10.1016/j.bbcan.2022.188851
hsa04330	Notch signaling		A study aimed to elucidate the role of Notch signaling in IPMN suggested that the Notch pathway determines the aggressiveness of IPMN as high-grade IPMN shows significantly high expression of Jagged1, a ligand of the Notch receptor.	Clinical and Molecular Attributes and Evaluation of Pancreatic Cystic Neoplasm	Pratima Raut, Rama Krishna Nimmakayala, Surinder K. Batra, Moorthy P. Ponnusamy, Clinical and Molecular Attributes and Evaluation of Pancreatic Cystic Neoplasm, Biochimica et Biophysica Acta (BBA) - Reviews on Cancer, Volume 1878, Issue 1, 2023, 188851, ISSN 0304-419X	https://doi.org/10.1016/j.bbcan.2022.188851
hsa04350	TGF-beta signaling		Consistent with genomic analyses of conventional PDAs elsewhere,29 the PDAs concurrent with IPMNs analyzed in this study seemed to pursue the classic PDA paths: with activating mutations of KRAS in 84.8%, deleterious mutations of TP53 in 42.4%, TGF-b signaling (SMAD4, TGFBR1, and TGFBR2) in 34.3%, and CDKN2A in 9.1% (Supplementary Figure 11 and Supplementary Table 8). Twenty-six of 33 IPMN-relate…	Pathways of Progression From Intraductal Papillary Mucinous Neoplasm to Pancreatic Ductal Adenocarcinoma Based on Molecular Features	Omori Y, Ono Y, Tanino M, Karasaki H, Yamaguchi H, Furukawa T, Enomoto K, Ueda J, Sumi A, Katayama J, Muraki M, Taniue K, Takahashi K, Ambo Y, Shinohara T, Nishihara H, Sasajima J, Maguchi H, Mizukami Y, Okumura T, Tanaka S. Pathways of Progression From Intraductal Papillary Mucinous Neoplasm to Pancreatic Ductal Adenocarcinoma Based on Molecular Features. Gastroenterology. 2019 Feb;156(3):647-66…	https://doi.org/10.1053/j.gastro.2018.10.029		The Role of Genetic, Metabolic, Inflammatory, and Immunologic Mediators in the Progression of Intraductal Papillary Mucinous Neoplasms to Pancreatic Adenocarcinoma	Shockley, K. E., To, B., Chen, W., Lozanski, G., Cruz-Monserrate, Z., & Krishna, S. G. (2023). The Role of Genetic, Metabolic, Inflammatory, and Immunologic Mediators in the Progression of Intraductal Papillary Mucinous Neoplasms to Pancreatic Adenocarcinoma. Cancers, 15(6), 1722.	https://doi.org/10.3390/cancers15061722
hsa04150	mTOR signaling		Other aberrant canonical pathways identified during transition from LGD to HGD and PDAC lesions include metabolism related pathways such as oxidative phosphorylation and mitochondrial dysfunction, as well as mTOR signaling (Supplementary Table S5).	Single-Cell Transcriptomics of Pancreatic Cancer Precursors Demonstrates Epithelial and Microenvironmental Heterogeneity as an Early Event in Neoplastic Progression	Bernard, V., Semaan, A., Huang, J., San Lucas, F. A., Mulu, F. C., Stephens, B. M., Guerrero, P. A., Huang, Y., Zhao, J., Kamyabi, N., Sen, S., Scheet, P. A., Taniguchi, C. M., Kim, M. P., Tzeng, C. W., Katz, M. H., Singhi, A. D., Maitra, A., & Alvarez, H. A. (2019). Single-Cell Transcriptomics of Pancreatic Cancer Precursors Demonstrates Epithelial and Microenvironmental Heterogeneity as an Earl…	https://doi.org/10.1158/1078-0432.CCR-18-1955
hsa04010	MAPK signaling		A study has shown that the mutations in KRAS and GNAS oncogenes occur in low-grade lesions; however, mutations in CDKN2A, TP53, RNF43, and SMAD4 occur in lesions with high-grade dysplasia or associated invasive carcinoma.	Clinical and Molecular Attributes and Evaluation of Pancreatic Cystic Neoplasm	Pratima Raut, Rama Krishna Nimmakayala, Surinder K. Batra, Moorthy P. Ponnusamy, Clinical and Molecular Attributes and Evaluation of Pancreatic Cystic Neoplasm, Biochimica et Biophysica Acta (BBA) - Reviews on Cancer, Volume 1878, Issue 1, 2023, 188851, ISSN 0304-419X	https://doi.org/10.1016/j.bbcan.2022.188851
hsa04151	PI3K-Akt signaling		The oncogene-mutated Kras regulates signaling pathways like PI3K/AKT/mTOR resulting in suppression of apoptosis and Raf/MEK-ERK leading to cell proliferation and promoting cancer development [123] (Fig. 2).	Clinical and Molecular Attributes and Evaluation of Pancreatic Cystic Neoplasm	Pratima Raut, Rama Krishna Nimmakayala, Surinder K. Batra, Moorthy P. Ponnusamy, Clinical and Molecular Attributes and Evaluation of Pancreatic Cystic Neoplasm, Biochimica et Biophysica Acta (BBA) - Reviews on Cancer, Volume 1878, Issue 1, 2023, 188851, ISSN 0304-419X	https://doi.org/10.1016/j.bbcan.2022.188851
IPMN High Grade			paragraph	titleA	citationA	websiteA		titleB	citationB	websiteB		titleC	citationC	websiteC
hsa04150	mTOR signaling		Other aberrant canonical pathways identified during transition from LGD to HGD and PDAC lesions include metabolism related pathways such as oxidative phosphorylation and mitochondrial dysfunction, as well as mTOR signaling (Supplementary Table S5).	Single-Cell Transcriptomics of Pancreatic Cancer Precursors Demonstrates Epithelial and Microenvironmental Heterogeneity as an Early Event in Neoplastic Progression	Bernard, V., Semaan, A., Huang, J., San Lucas, F. A., Mulu, F. C., Stephens, B. M., Guerrero, P. A., Huang, Y., Zhao, J., Kamyabi, N., Sen, S., Scheet, P. A., Taniguchi, C. M., Kim, M. P., Tzeng, C. W., Katz, M. H., Singhi, A. D., Maitra, A., & Alvarez, H. A. (2019). Single-Cell Transcriptomics of Pancreatic Cancer Precursors Demonstrates Epithelial and Microenvironmental Heterogeneity as an Earl…	https://doi.org/10.1158/1078-0432.CCR-18-1955
hsa04010	MAPK signaling		A study has shown that the mutations in KRAS and GNAS oncogenes occur in low-grade lesions; however, mutations in CDKN2A, TP53, RNF43, and SMAD4 occur in lesions with high-grade dysplasia or associated invasive carcinoma.	Clinical and Molecular Attributes and Evaluation of Pancreatic Cystic Neoplasm	Pratima Raut, Rama Krishna Nimmakayala, Surinder K. Batra, Moorthy P. Ponnusamy, Clinical and Molecular Attributes and Evaluation of Pancreatic Cystic Neoplasm, Biochimica et Biophysica Acta (BBA) - Reviews on Cancer, Volume 1878, Issue 1, 2023, 188851, ISSN 0304-419X	https://doi.org/10.1016/j.bbcan.2022.188851
hsa04310	Wnt signaling		Several aberrant canonical pathways were identified during the transition from LGD to HGD-IPMNs that are related to previously published core signaling pathways in PDAC, including integrin signaling, signal- ing by small GTPases, Wnt/B-catenin signaling, axonal guidance signaling, apoptosis, and G1–S phase regulation (Supplementary Table S4; refs. 28, 29). TP53 appeared to be a key gatekeeper dur…	Single-Cell Transcriptomics of Pancreatic Cancer Precursors Demonstrates Epithelial and Microenvironmental Heterogeneity as an Early Event in Neoplastic Progression	Bernard, V., Semaan, A., Huang, J., San Lucas, F. A., Mulu, F. C., Stephens, B. M., Guerrero, P. A., Huang, Y., Zhao, J., Kamyabi, N., Sen, S., Scheet, P. A., Taniguchi, C. M., Kim, M. P., Tzeng, C. W., Katz, M. H., Singhi, A. D., Maitra, A., & Alvarez, H. A. (2019). Single-Cell Transcriptomics of Pancreatic Cancer Precursors Demonstrates Epithelial and Microenvironmental Heterogeneity as an Earl…	https://doi.org/10.1158/1078-0432.CCR-18-1955		Pathways of Progression From Intraductal Papillary Mucinous Neoplasm to Pancreatic Ductal Adenocarcinoma Based on Molecular Features	Omori Y, Ono Y, Tanino M, Karasaki H, Yamaguchi H, Furukawa T, Enomoto K, Ueda J, Sumi A, Katayama J, Muraki M, Taniue K, Takahashi K, Ambo Y, Shinohara T, Nishihara H, Sasajima J, Maguchi H, Mizukami Y, Okumura T, Tanaka S. Pathways of Progression From Intraductal Papillary Mucinous Neoplasm to Pancreatic Ductal Adenocarcinoma Based on Molecular Features. Gastroenterology. 2019 Feb;156(3):647-66…	https://doi.org/10.1053/j.gastro.2018.10.029
hsa04350	TGF-beta signaling		Other loss of function mutations found in IPMNs include TP53, CDKN2A, and SMAD4. These genetic alterations occur at a lower rate in IPMNs with low-grade dysplasia compared to those with advanced neoplasia, suggesting that these genes may play a role in mediating progression to malignancy.	Single-Cell Transcriptomics of Pancreatic Cancer Precursors Demonstrates Epithelial and Microenvironmental Heterogeneity as an Early Event in Neoplastic Progression	Bernard, V., Semaan, A., Huang, J., San Lucas, F. A., Mulu, F. C., Stephens, B. M., Guerrero, P. A., Huang, Y., Zhao, J., Kamyabi, N., Sen, S., Scheet, P. A., Taniguchi, C. M., Kim, M. P., Tzeng, C. W., Katz, M. H., Singhi, A. D., Maitra, A., & Alvarez, H. A. (2019). Single-Cell Transcriptomics of Pancreatic Cancer Precursors Demonstrates Epithelial and Microenvironmental Heterogeneity as an Earl…	https://doi.org/10.1158/1078-0432.CCR-18-1955
hsa04330	Notch signaling		A study aimed to elucidate the role of Notch signaling in IPMN suggested that the Notch pathway determines the aggressiveness of IPMN as high-grade IPMN shows significantly high expression of Jagged1, a ligand of the Notch receptor.	Clinical and Molecular Attributes and Evaluation of Pancreatic Cystic Neoplasm	Pratima Raut, Rama Krishna Nimmakayala, Surinder K. Batra, Moorthy P. Ponnusamy, Clinical and Molecular Attributes and Evaluation of Pancreatic Cystic Neoplasm, Biochimica et Biophysica Acta (BBA) - Reviews on Cancer, Volume 1878, Issue 1, 2023, 188851, ISSN 0304-419X	https://doi.org/10.1016/j.bbcan.2022.188851
hsa04151	PI3K-Akt signaling		The oncogene-mutated Kras regulates signaling pathways like PI3K/AKT/mTOR resulting in suppression of apoptosis and Raf/MEK-ERK leading to cell proliferation and promoting cancer development [123] (Fig. 2).	Clinical and Molecular Attributes and Evaluation of Pancreatic Cystic Neoplasm	Pratima Raut, Rama Krishna Nimmakayala, Surinder K. Batra, Moorthy P. Ponnusamy, Clinical and Molecular Attributes and Evaluation of Pancreatic Cystic Neoplasm, Biochimica et Biophysica Acta (BBA) - Reviews on Cancer, Volume 1878, Issue 1, 2023, 188851, ISSN 0304-419X	https://doi.org/10.1016/j.bbcan.2022.188851
hsa04066	HIF-1 signaling		Histologically, glucose transporter-1 expression (GLUT-1) was detected at higher levels in poorly differentiated PDACs compared to regular pancreatic tissue. When GLUT-1 expression in IPMNs was analyzed, it was not found in low-grade dysplasia, but detected in 60% of the IPMNs with high-grade dysplasia, suggesting increased transporter expression occurs late in dysplasia prior to invasive adenoca…	The Role of Genetic, Metabolic, Inflammatory, and Immunologic Mediators in the Progression of Intraductal Papillary Mucinous Neoplasms to Pancreatic Adenocarcinoma	Shockley, K. E., To, B., Chen, W., Lozanski, G., Cruz-Monserrate, Z., & Krishna, S. G. (2023). The Role of Genetic, Metabolic, Inflammatory, and Immunologic Mediators in the Progression of Intraductal Papillary Mucinous Neoplasms to Pancreatic Adenocarcinoma. Cancers, 15(6), 1722.	https://doi.org/10.3390/cancers15061722
hsa04360	Axon guidance		Dysregulation of RNF43, which is activated transcriptionally by Wnt/β-catenin signaling, is a key driver of IPMN development.	Clinical and Molecular Attributes and Evaluation of Pancreatic Cystic Neoplasm	Pratima Raut, Rama Krishna Nimmakayala, Surinder K. Batra, Moorthy P. Ponnusamy, Clinical and Molecular Attributes and Evaluation of Pancreatic Cystic Neoplasm, Biochimica et Biophysica Acta (BBA) - Reviews on Cancer, Volume 1878, Issue 1, 2023, 188851, ISSN 0304-419X	https://doi.org/10.1016/j.bbcan.2022.188851
IPMN Low Grade			paragraph	titleA	citationA	websiteA		titleB	citationB	websiteB		titleC	citationC	websiteC
hsa04024	cAMP signaling		This leads to the continuous activation of adenyl cyclase and cAMP formation, resulting in the activation of the protein kinase A (PKA) pathway. Mutant Gnas in GPCR signaling results in cAMP/PKA-mediated activation of target	Clinical and Molecular Attributes and Evaluation of Pancreatic Cystic Neoplasm	Pratima Raut, Rama Krishna Nimmakayala, Surinder K. Batra, Moorthy P. Ponnusamy, Clinical and Molecular Attributes and Evaluation of Pancreatic Cystic Neoplasm, Biochimica et Biophysica Acta (BBA) - Reviews on Cancer, Volume 1878, Issue 1, 2023, 188851, ISSN 0304-419X	https://doi.org/10.1016/j.bbcan.2022.188851
hsa04151	PI3K-Akt signaling		The oncogene-mutated Kras regulates signaling pathways like PI3K/AKT/mTOR resulting in suppression of apoptosis and Raf/MEK-ERK leading to cell proliferation and promoting cancer development [123] (Fig. 2).	Clinical and Molecular Attributes and Evaluation of Pancreatic Cystic Neoplasm	Pratima Raut, Rama Krishna Nimmakayala, Surinder K. Batra, Moorthy P. Ponnusamy, Clinical and Molecular Attributes and Evaluation of Pancreatic Cystic Neoplasm, Biochimica et Biophysica Acta (BBA) - Reviews on Cancer, Volume 1878, Issue 1, 2023, 188851, ISSN 0304-419X	https://doi.org/10.1016/j.bbcan.2022.188851
hsa04010	MAPK signaling		A study has shown that the mutations in KRAS and GNAS oncogenes occur in low-grade lesions; however, mutations in CDKN2A, TP53, RNF43, and SMAD4 occur in lesions with high-grade dysplasia or associated invasive carcinoma.	Clinical and Molecular Attributes and Evaluation of Pancreatic Cystic Neoplasm	Pratima Raut, Rama Krishna Nimmakayala, Surinder K. Batra, Moorthy P. Ponnusamy, Clinical and Molecular Attributes and Evaluation of Pancreatic Cystic Neoplasm, Biochimica et Biophysica Acta (BBA) - Reviews on Cancer, Volume 1878, Issue 1, 2023, 188851, ISSN 0304-419X	https://doi.org/10.1016/j.bbcan.2022.188851

## Sheet: Table S2
category	subcategory	ID	Description	Indicator	LiteratureA	CitationA	websiteA	LiteratureB	CitationB	websiteB	LiteratureC	CitationC	websiteC	LiteratureD	CitationD	websiteD
Cellular Processes	Cellular community - eukaryotes	hsa04520	Adherens junction	Unkown
Organismal Systems	Endocrine system	hsa04920	Adipocytokine signaling pathway	Unkown
Human Diseases	Infectious disease: parasitic	hsa05143	African trypanosomiasis	No
Human Diseases	Endocrine and metabolic disease	hsa04933	AGE-RAGE signaling pathway in diabetic complications	No
Organismal Systems	Endocrine system	hsa04925	Aldosterone synthesis and secretion	Unkown
Human Diseases	Neurodegenerative disease	hsa05010	Alzheimer disease	No
Human Diseases	Infectious disease: parasitic	hsa05146	Amoebiasis	No
Human Diseases	Substance dependence	hsa05031	Amphetamine addiction	No
Environmental Information Processing	Signal transduction	hsa04371	Apelin signaling pathway	Unkown
Human Diseases	Cardiovascular disease	hsa05412	Arrhythmogenic right ventricular cardiomyopathy	No
Organismal Systems	Development and regeneration	hsa04360	Axon guidance	Yes	Molecular and cellular evolution of the primate dorsolateral prefrontal cortex	Ma S, Skarica M, Li Q, et al. Molecular and cellular evolution of the primate dorsolateral prefrontal cortex. Science. 2022;377(6614):eabo7257. doi:10.1126/science.abo7257	https://doi.org/10.1126/science.abo7257	A data-driven single cell and spatial transcriptomic map of the human prefrontal cortex	Huuki-Myers LA, Spangler A, Eagles NJ, et al. A data-driven single-cell and spatial transcriptomic map of the human prefrontal cortex. Science. 2024;384(6698):eadh1938. doi:10.1126/science.adh1938	https://doi.org/10.1126/science.adh1938
Human Diseases	Infectious disease: bacterial	hsa05100	Bacterial invasion of epithelial cells	No
Human Diseases	Cancer: specific types	hsa05217	Basal cell carcinoma	No
Human Diseases	Cancer: specific types	hsa05219	Bladder cancer	No
Human Diseases	Cancer: specific types	hsa05224	Breast cancer	No
Environmental Information Processing	Signal transduction	hsa04020	Calcium signaling pathway	Yes	Differential gene expression in layer 3 pyramidal neurons across 3 regions of the human cortical visual spatial working memory network	Enwright Iii JF, Arion D, MacDonald WA, et al. Differential gene expression in layer 3 pyramidal neurons across 3 regions of the human cortical visual spatial working memory network. Cereb Cortex. 2022;32(22):5216-5229. doi:10.1093/cercor/bhac009	https://doi.org/10.1093/cercor/bhac009	Molecular and cellular evolution of the primate dorsolateral prefrontal cortex	Ma S, Skarica M, Li Q, et al. Molecular and cellular evolution of the primate dorsolateral prefrontal cortex. Science. 2022;377(6614):eabo7257. doi:10.1126/science.abo7257	https://doi.org/10.1126/science.abo7257	Gene expression changes in Brodmann's Area 46 differentiate epidermal growth factor and immune system interactions in schizophrenia and mood disorders	Ketharanathan T, Pereira A, Sundram S. Gene expression changes in Brodmann's Area 46 differentiate epidermal growth factor and immune system interactions in schizophrenia and mood disorders. Schizophrenia (Heidelb). 2024;10(1):76. Published 2024 Sep 6. doi:10.1038/s41537-024-00488-8	https://doi.org/10.1038/s41537-024-00488-8	A data-driven single cell and spatial transcriptomic map of the human prefrontal cortex	Huuki-Myers LA, Spangler A, Eagles NJ, et al. A data-driven single-cell and spatial transcriptomic map of the human prefrontal cortex. Science. 2024;384(6698):eadh1938. doi:10.1126/science.adh1938	https://doi.org/10.1126/science.adh1938
Environmental Information Processing	Signal transduction	hsa04024	cAMP signaling pathway	Yes	Differential gene expression in layer 3 pyramidal neurons across 3 regions of the human cortical visual spatial working memory network	Enwright Iii JF, Arion D, MacDonald WA, et al. Differential gene expression in layer 3 pyramidal neurons across 3 regions of the human cortical visual spatial working memory network. Cereb Cortex. 2022;32(22):5216-5229. doi:10.1093/cercor/bhac009	https://doi.org/10.1093/cercor/bhac009	Gene expression changes in Brodmann's Area 46 differentiate epidermal growth factor and immune system interactions in schizophrenia and mood disorders	Ketharanathan T, Pereira A, Sundram S. Gene expression changes in Brodmann's Area 46 differentiate epidermal growth factor and immune system interactions in schizophrenia and mood disorders. Schizophrenia (Heidelb). 2024;10(1):76. Published 2024 Sep 6. doi:10.1038/s41537-024-00488-8	https://doi.org/10.1038/s41537-024-00488-8
Environmental Information Processing	Signaling molecules and interaction	hsa04514	Cell adhesion molecules	Yes
Human Diseases	Cancer: overview	hsa05230	Central carbon metabolism in cancer	No
Environmental Information Processing	Signal transduction	hsa04022	cGMP-PKG signaling pathway	Unkown
Human Diseases	Infectious disease: parasitic	hsa05142	Chagas disease	No
Human Diseases	Cancer: overview	hsa05207	Chemical carcinogenesis - receptor activation	No
Organismal Systems	Digestive system	hsa04979	Cholesterol metabolism	Unkown
Human Diseases	Cancer: overview	hsa05231	Choline metabolism in cancer	No
Organismal Systems	Nervous system	hsa04725	Cholinergic synapse	Unkown
Organismal Systems	Environmental adaptation	hsa04713	Circadian entrainment	Unkown
Organismal Systems	Immune system	hsa04610	Complement and coagulation cascades	No
Organismal Systems	Endocrine system	hsa04927	Cortisol synthesis and secretion	Unkown
Human Diseases	Endocrine and metabolic disease	hsa04934	Cushing syndrome	No
Environmental Information Processing	Signaling molecules and interaction	hsa04060	Cytokine-cytokine receptor interaction	Yes	Molecular and cellular evolution of the primate dorsolateral prefrontal cortex	Ma S, Skarica M, Li Q, et al. Molecular and cellular evolution of the primate dorsolateral prefrontal cortex. Science. 2022;377(6614):eabo7257. doi:10.1126/science.abo7257	https://doi.org/10.1126/science.abo7257	Gene expression changes in Brodmann's Area 46 differentiate epidermal growth factor and immune system interactions in schizophrenia and mood disorders	Ketharanathan T, Pereira A, Sundram S. Gene expression changes in Brodmann's Area 46 differentiate epidermal growth factor and immune system interactions in schizophrenia and mood disorders. Schizophrenia (Heidelb). 2024;10(1):76. Published 2024 Sep 6. doi:10.1038/s41537-024-00488-8	https://doi.org/10.1038/s41537-024-00488-8	A data-driven single cell and spatial transcriptomic map of the human prefrontal cortex	Huuki-Myers LA, Spangler A, Eagles NJ, et al. A data-driven single-cell and spatial transcriptomic map of the human prefrontal cortex. Science. 2024;384(6698):eadh1938. doi:10.1126/science.adh1938	https://doi.org/10.1126/science.adh1938
Cellular Processes	Cell motility	hsa04820	Cytoskeleton in muscle cells	No
Human Diseases	Cardiovascular disease	hsa05414	Dilated cardiomyopathy	No
Organismal Systems	Nervous system	hsa04728	Dopaminergic synapse	Yes	Molecular and cellular evolution of the primate dorsolateral prefrontal cortex	Ma S, Skarica M, Li Q, et al. Molecular and cellular evolution of the primate dorsolateral prefrontal cortex. Science. 2022;377(6614):eabo7257. doi:10.1126/science.abo7257	https://doi.org/10.1126/science.abo7257	A data-driven single cell and spatial transcriptomic map of the human prefrontal cortex	Huuki-Myers LA, Spangler A, Eagles NJ, et al. A data-driven single-cell and spatial transcriptomic map of the human prefrontal cortex. Science. 2024;384(6698):eadh1938. doi:10.1126/science.adh1938	https://doi.org/10.1126/science.adh1938
Environmental Information Processing	Signaling molecules and interaction	hsa04512	ECM-receptor interaction	Yes	Molecular and cellular evolution of the primate dorsolateral prefrontal cortex	Ma S, Skarica M, Li Q, et al. Molecular and cellular evolution of the primate dorsolateral prefrontal cortex. Science. 2022;377(6614):eabo7257. doi:10.1126/science.abo7257	https://doi.org/10.1126/science.abo7257	A data-driven single cell and spatial transcriptomic map of the human prefrontal cortex	Huuki-Myers LA, Spangler A, Eagles NJ, et al. A data-driven single-cell and spatial transcriptomic map of the human prefrontal cortex. Science. 2024;384(6698):eadh1938. doi:10.1126/science.adh1938	https://doi.org/10.1126/science.adh1938
Cellular Processes	Transport and catabolism	hsa04148	Efferocytosis	Unkown
Human Diseases	Drug resistance: antineoplastic	hsa01521	EGFR tyrosine kinase inhibitor resistance	No
Human Diseases	Drug resistance: antineoplastic	hsa01522	Endocrine resistance	No
Environmental Information Processing	Signal transduction	hsa04012	ErbB signaling pathway	Yes	Gene expression changes in Brodmann's Area 46 differentiate epidermal growth factor and immune system interactions in schizophrenia and mood disorders	Ketharanathan T, Pereira A, Sundram S. Gene expression changes in Brodmann's Area 46 differentiate epidermal growth factor and immune system interactions in schizophrenia and mood disorders. Schizophrenia (Heidelb). 2024;10(1):76. Published 2024 Sep 6. doi:10.1038/s41537-024-00488-8	https://doi.org/10.1038/s41537-024-00488-8
Organismal Systems	Endocrine system	hsa04915	Estrogen signaling pathway	Unkown
Human Diseases	Cardiovascular disease	hsa05418	Fluid shear stress and atherosclerosis	No
Cellular Processes	Cellular community - eukaryotes	hsa04510	Focal adhesion	Yes	Molecular and cellular evolution of the primate dorsolateral prefrontal cortex	Ma S, Skarica M, Li Q, et al. Molecular and cellular evolution of the primate dorsolateral prefrontal cortex. Science. 2022;377(6614):eabo7257. doi:10.1126/science.abo7257	https://doi.org/10.1126/science.abo7257	Gene expression changes in Brodmann's Area 46 differentiate epidermal growth factor and immune system interactions in schizophrenia and mood disorders	Ketharanathan T, Pereira A, Sundram S. Gene expression changes in Brodmann's Area 46 differentiate epidermal growth factor and immune system interactions in schizophrenia and mood disorders. Schizophrenia (Heidelb). 2024;10(1):76. Published 2024 Sep 6. doi:10.1038/s41537-024-00488-8	https://doi.org/10.1038/s41537-024-00488-8	A data-driven single cell and spatial transcriptomic map of the human prefrontal cortex	Huuki-Myers LA, Spangler A, Eagles NJ, et al. A data-driven single-cell and spatial transcriptomic map of the human prefrontal cortex. Science. 2024;384(6698):eadh1938. doi:10.1126/science.adh1938	https://doi.org/10.1126/science.adh1938
Organismal Systems	Nervous system	hsa04727	GABAergic synapse	Yes	Dorsolateral Prefrontal Cortex GABA Concentration in Humans Predicts Working Memory Load Processing Capacity	Yoon JH, Grandelis A, Maddock RJ. Dorsolateral Prefrontal Cortex GABA Concentration in Humans Predicts Working Memory Load Processing Capacity. J Neurosci. 2016;36(46):11788-11794. doi:10.1523/JNEUROSCI.1970-16.2016	https://doi.org/10.1523/JNEUROSCI.1970-16.2016
Cellular Processes	Cellular community - eukaryotes	hsa04540	Gap junction	Yes
Organismal Systems	Digestive system	hsa04971	Gastric acid secretion	No
Human Diseases	Cancer: specific types	hsa05226	Gastric cancer	No
Human Diseases	Cancer: specific types	hsa05214	Glioma	No
Organismal Systems	Nervous system	hsa04724	Glutamatergic synapse	Yes	Molecular and cellular evolution of the primate dorsolateral prefrontal cortex	Ma S, Skarica M, Li Q, et al. Molecular and cellular evolution of the primate dorsolateral prefrontal cortex. Science. 2022;377(6614):eabo7257. doi:10.1126/science.abo7257	https://doi.org/10.1126/science.abo7257	A data-driven single cell and spatial transcriptomic map of the human prefrontal cortex	Huuki-Myers LA, Spangler A, Eagles NJ, et al. A data-driven single-cell and spatial transcriptomic map of the human prefrontal cortex. Science. 2024;384(6698):eadh1938. doi:10.1126/science.adh1938	https://doi.org/10.1126/science.adh1938
Organismal Systems	Endocrine system	hsa04912	GnRH signaling pathway	No
Organismal Systems	Immune system	hsa04640	Hematopoietic cell lineage	No
Human Diseases	Cancer: specific types	hsa05225	Hepatocellular carcinoma	No
Environmental Information Processing	Signal transduction	hsa04066	HIF-1 signaling pathway	Unkown
Environmental Information Processing	Signal transduction	hsa04390	Hippo signaling pathway	Unkown
		hsa04081	Hormone signaling	Yes
Human Diseases	Infectious disease: viral	hsa05163	Human cytomegalovirus infection	No
Human Diseases	Infectious disease: viral	hsa05165	Human papillomavirus infection	No
Human Diseases	Neurodegenerative disease	hsa05016	Huntington disease	No
Human Diseases	Cardiovascular disease	hsa05410	Hypertrophic cardiomyopathy	No
Organismal Systems	Endocrine system	hsa04911	Insulin secretion	No
Human Diseases	Infectious disease: bacterial	hsa05134	Legionellosis	No
Human Diseases	Cardiovascular disease	hsa05417	Lipid and atherosclerosis	No
Organismal Systems	Nervous system	hsa04730	Long-term depression	Yes
Organismal Systems	Nervous system	hsa04720	Long-term potentiation	Yes
Organismal Systems	Aging	hsa04211	Longevity regulating pathway	Yes
Human Diseases	Infectious disease: parasitic	hsa05144	Malaria	No
Environmental Information Processing	Signal transduction	hsa04010	MAPK signaling pathway	Yes	Differential gene expression in layer 3 pyramidal neurons across 3 regions of the human cortical visual spatial working memory network	Enwright Iii JF, Arion D, MacDonald WA, et al. Differential gene expression in layer 3 pyramidal neurons across 3 regions of the human cortical visual spatial working memory network. Cereb Cortex. 2022;32(22):5216-5229. doi:10.1093/cercor/bhac009	https://doi.org/10.1093/cercor/bhac009	Gene expression changes in Brodmann's Area 46 differentiate epidermal growth factor and immune system interactions in schizophrenia and mood disorders	Ketharanathan T, Pereira A, Sundram S. Gene expression changes in Brodmann's Area 46 differentiate epidermal growth factor and immune system interactions in schizophrenia and mood disorders. Schizophrenia (Heidelb). 2024;10(1):76. Published 2024 Sep 6. doi:10.1038/s41537-024-00488-8	https://doi.org/10.1038/s41537-024-00488-8
Organismal Systems	Endocrine system	hsa04916	Melanogenesis	No
Human Diseases	Cancer: specific types	hsa05218	Melanoma	No
Human Diseases	Cancer: overview	hsa05206	MicroRNAs in cancer	No
Environmental Information Processing	Signal transduction	hsa04150	mTOR signaling pathway	Yes	Differential gene expression in layer 3 pyramidal neurons across 3 regions of the human cortical visual spatial working memory network	Enwright Iii JF, Arion D, MacDonald WA, et al. Differential gene expression in layer 3 pyramidal neurons across 3 regions of the human cortical visual spatial working memory network. Cereb Cortex. 2022;32(22):5216-5229. doi:10.1093/cercor/bhac009	https://doi.org/10.1093/cercor/bhac009	Gene expression changes in Brodmann's Area 46 differentiate epidermal growth factor and immune system interactions in schizophrenia and mood disorders	Ketharanathan T, Pereira A, Sundram S. Gene expression changes in Brodmann's Area 46 differentiate epidermal growth factor and immune system interactions in schizophrenia and mood disorders. Schizophrenia (Heidelb). 2024;10(1):76. Published 2024 Sep 6. doi:10.1038/s41537-024-00488-8	https://doi.org/10.1038/s41537-024-00488-8
		hsa04082	Neuroactive ligand signaling	Yes
Environmental Information Processing	Signaling molecules and interaction	hsa04080	Neuroactive ligand-receptor interaction	Yes	Molecular and cellular evolution of the primate dorsolateral prefrontal cortex	Ma S, Skarica M, Li Q, et al. Molecular and cellular evolution of the primate dorsolateral prefrontal cortex. Science. 2022;377(6614):eabo7257. doi:10.1126/science.abo7257	https://doi.org/10.1126/science.abo7257	Gene expression changes in Brodmann's Area 46 differentiate epidermal growth factor and immune system interactions in schizophrenia and mood disorders	Ketharanathan T, Pereira A, Sundram S. Gene expression changes in Brodmann's Area 46 differentiate epidermal growth factor and immune system interactions in schizophrenia and mood disorders. Schizophrenia (Heidelb). 2024;10(1):76. Published 2024 Sep 6. doi:10.1038/s41537-024-00488-8	https://doi.org/10.1038/s41537-024-00488-8	A data-driven single cell and spatial transcriptomic map of the human prefrontal cortex	Huuki-Myers LA, Spangler A, Eagles NJ, et al. A data-driven single-cell and spatial transcriptomic map of the human prefrontal cortex. Science. 2024;384(6698):eadh1938. doi:10.1126/science.adh1938	https://doi.org/10.1126/science.adh1938
Human Diseases	Substance dependence	hsa05033	Nicotine addiction	No
Environmental Information Processing	Signal transduction	hsa04330	Notch signaling pathway	Unkown
Organismal Systems	Endocrine system	hsa04913	Ovarian steroidogenesis	No
Organismal Systems	Endocrine system	hsa04921	Oxytocin signaling pathway	Unkown
Human Diseases	Cancer: specific types	hsa05212	Pancreatic cancer	No
Organismal Systems	Endocrine system	hsa04928	Parathyroid hormone synthesis, secretion and action	No
Human Diseases	Infectious disease: bacterial	hsa05133	Pertussis	No
Cellular Processes	Transport and catabolism	hsa04145	Phagosome	Unkown
Environmental Information Processing	Signal transduction	hsa04072	Phospholipase D signaling pathway	Yes
Environmental Information Processing	Signal transduction	hsa04151	PI3K-Akt signaling pathway	Yes	Differential gene expression in layer 3 pyramidal neurons across 3 regions of the human cortical visual spatial working memory network	Enwright Iii JF, Arion D, MacDonald WA, et al. Differential gene expression in layer 3 pyramidal neurons across 3 regions of the human cortical visual spatial working memory network. Cereb Cortex. 2022;32(22):5216-5229. doi:10.1093/cercor/bhac009	https://doi.org/10.1093/cercor/bhac009	Molecular and cellular evolution of the primate dorsolateral prefrontal cortex	Ma S, Skarica M, Li Q, et al. Molecular and cellular evolution of the primate dorsolateral prefrontal cortex. Science. 2022;377(6614):eabo7257. doi:10.1126/science.abo7257	https://doi.org/10.1126/science.abo7257	Gene expression changes in Brodmann's Area 46 differentiate epidermal growth factor and immune system interactions in schizophrenia and mood disorders	Ketharanathan T, Pereira A, Sundram S. Gene expression changes in Brodmann's Area 46 differentiate epidermal growth factor and immune system interactions in schizophrenia and mood disorders. Schizophrenia (Heidelb). 2024;10(1):76. Published 2024 Sep 6. doi:10.1038/s41537-024-00488-8	https://doi.org/10.1038/s41537-024-00488-8
Organismal Systems	Immune system	hsa04611	Platelet activation	No
Human Diseases	Cancer: specific types	hsa05215	Prostate cancer	No
Organismal Systems	Digestive system	hsa04974	Protein digestion and absorption	No
Human Diseases	Cancer: overview	hsa05205	Proteoglycans in cancer	No
Environmental Information Processing	Signal transduction	hsa04015	Rap1 signaling pathway	Unkown
Environmental Information Processing	Signal transduction	hsa04014	Ras signaling pathway	Unkown
Cellular Processes	Cell motility	hsa04810	Regulation of actin cytoskeleton	Yes
Organismal Systems	Endocrine system	hsa04923	Regulation of lipolysis in adipocytes	No
Organismal Systems	Endocrine system	hsa04926	Relaxin signaling pathway	No
Organismal Systems	Endocrine system	hsa04924	Renin secretion	No
Organismal Systems	Nervous system	hsa04723	Retrograde endocannabinoid signaling	Yes
Human Diseases	Immune disease	hsa05323	Rheumatoid arthritis	No
Organismal Systems	Digestive system	hsa04970	Salivary secretion	No
Cellular Processes	Cellular community - eukaryotes	hsa04550	Signaling pathways regulating pluripotency of stem cells	No
Human Diseases	Cancer: specific types	hsa05222	Small cell lung cancer	No
Organismal Systems	Nervous system	hsa04721	Synaptic vesicle cycle	Yes	Differential gene expression in layer 3 pyramidal neurons across 3 regions of the human cortical visual spatial working memory network	Enwright Iii JF, Arion D, MacDonald WA, et al. Differential gene expression in layer 3 pyramidal neurons across 3 regions of the human cortical visual spatial working memory network. Cereb Cortex. 2022;32(22):5216-5229. doi:10.1093/cercor/bhac009	https://doi.org/10.1093/cercor/bhac009	Molecular and cellular evolution of the primate dorsolateral prefrontal cortex	Ma S, Skarica M, Li Q, et al. Molecular and cellular evolution of the primate dorsolateral prefrontal cortex. Science. 2022;377(6614):eabo7257. doi:10.1126/science.abo7257	https://doi.org/10.1126/science.abo7257	A data-driven single cell and spatial transcriptomic map of the human prefrontal cortex	Huuki-Myers LA, Spangler A, Eagles NJ, et al. A data-driven single-cell and spatial transcriptomic map of the human prefrontal cortex. Science. 2024;384(6698):eadh1938. doi:10.1126/science.adh1938	https://doi.org/10.1126/science.adh1938
Environmental Information Processing	Signal transduction	hsa04350	TGF-beta signaling pathway	Yes	TGF-β Family Signaling in Neural and Neuronal Differentiation, Development, and Function	Meyers EA, Kessler JA. TGF-β Family Signaling in Neural and Neuronal Differentiation, Development, and Function. Cold Spring Harb Perspect Biol. 2017;9(8):a022244. Published 2017 Aug 1. doi:10.1101/cshperspect.a022244	https://doi.org/10.1101/cshperspect.a022244
Organismal Systems	Endocrine system	hsa04918	Thyroid hormone synthesis	No
Environmental Information Processing	Signal transduction	hsa04668	TNF signaling pathway	Yes	Gene expression changes in Brodmann's Area 46 differentiate epidermal growth factor and immune system interactions in schizophrenia and mood disorders	Ketharanathan T, Pereira A, Sundram S. Gene expression changes in Brodmann's Area 46 differentiate epidermal growth factor and immune system interactions in schizophrenia and mood disorders. Schizophrenia (Heidelb). 2024;10(1):76. Published 2024 Sep 6. doi:10.1038/s41537-024-00488-8	https://doi.org/10.1038/s41537-024-00488-8
Human Diseases	Infectious disease: parasitic	hsa05145	Toxoplasmosis	No
Organismal Systems	Circulatory system	hsa04270	Vascular smooth muscle contraction	No
Environmental Information Processing	Signaling molecules and interaction	hsa04061	Viral protein interaction with cytokine and cytokine receptor	No
Genetic Information Processing	Information processing in viruses	hsa03265	Virion - Ebolavirus, Lyssavirus and Morbillivirus	No
		hsa03272	Virion - Hepatitis viruses	No
Environmental Information Processing	Signal transduction	hsa04310	Wnt signaling pathway	Yes	Differential gene expression in layer 3 pyramidal neurons across 3 regions of the human cortical visual spatial working memory network	Enwright Iii JF, Arion D, MacDonald WA, et al. Differential gene expression in layer 3 pyramidal neurons across 3 regions of the human cortical visual spatial working memory network. Cereb Cortex. 2022;32(22):5216-5229. doi:10.1093/cercor/bhac009	https://doi.org/10.1093/cercor/bhac009	Molecular and cellular evolution of the primate dorsolateral prefrontal cortex	Ma S, Skarica M, Li Q, et al. Molecular and cellular evolution of the primate dorsolateral prefrontal cortex. Science. 2022;377(6614):eabo7257. doi:10.1126/science.abo7257	https://doi.org/10.1126/science.abo7257	A data-driven single cell and spatial transcriptomic map of the human prefrontal cortex	Huuki-Myers LA, Spangler A, Eagles NJ, et al. A data-driven single-cell and spatial transcriptomic map of the human prefrontal cortex. Science. 2024;384(6698):eadh1938. doi:10.1126/science.adh1938	https://doi.org/10.1126/science.adh1938
Human Diseases	Infectious disease: bacterial	hsa05135	Yersinia infection	No

## Sheet: Table S3
category	subcategory	ID	Description	Inclusion	Paper_name	Citation	Website		Paper_name	Citation	Website		Paper_name	Citation	Website
Cellular Processes	Cellular community - eukaryotes	mmu04520	Adherens junction	Yes	Tropomyosin is required for cardiac morphogenesis, myofibril assembly, and formation of adherens junctions in the developing mouse embryo	McKeown CR, Nowak RB, Gokhin DS, Fowler VM. Tropomyosin is required for cardiac morphogenesis, myofibril assembly, and formation of adherens junctions in the developing mouse embryo. Dev Dyn. 2014;243(6):800-817. doi:10.1002/dvdy.24115	https://doi.org/10.1002/dvdy.24115		Localization of the novel Xin protein to the adherens junction complex in cardiac and skeletal muscle during development	Sinn HW, Balsamo J, Lilien J, Lin JJ. Localization of the novel Xin protein to the adherens junction complex in cardiac and skeletal muscle during development. Dev Dyn. 2002;225(1):1-13. doi:10.1002/dvdy.10131	https://doi.org/10.1002/dvdy.10131
Organismal Systems	Endocrine system	mmu04920	Adipocytokine signaling pathway	Unknown
Human Diseases	Infectious disease: parasitic	mmu05143	African trypanosomiasis	No
Human Diseases	Endocrine and metabolic disease	mmu04933	AGE-RAGE signaling pathway in diabetic complications	No
Organismal Systems	Endocrine system	mmu04925	Aldosterone synthesis and secretion	Unknown
Human Diseases	Neurodegenerative disease	mmu05010	Alzheimer disease	No
Human Diseases	Infectious disease: parasitic	mmu05146	Amoebiasis	No
Environmental Information Processing	Signal transduction	mmu04371	Apelin signaling pathway	Unknown
Human Diseases	Cardiovascular disease	mmu05412	Arrhythmogenic right ventricular cardiomyopathy	No
Organismal Systems	Development and regeneration	mmu04360	Axon guidance	Yes	Pax-6 functions in boundary formation and axon guidance in the embryonic mouse forebrain	Mastick GS, Davis NM, Andrew GL, Easter SS Jr. Pax-6 functions in boundary formation and axon guidance in the embryonic mouse forebrain. Development. 1997;124(10):1985-1997. doi:10.1242/dev.124.10.1985	https://pubmed.ncbi.nlm.nih.gov/9169845/
Human Diseases	Cancer: specific types	mmu05217	Basal cell carcinoma	No
Human Diseases	Cancer: specific types	mmu05219	Bladder cancer	No
Human Diseases	Cancer: specific types	mmu05224	Breast cancer	No
Environmental Information Processing	Signal transduction	mmu04020	Calcium signaling pathway	Yes	Autonomic regulation of calcium cycling in developing embryonic mouse hearts	Chen F, Klitzner TS, Weiss JN. Autonomic regulation of calcium cycling in developing embryonic mouse hearts. Cell Calcium. 2006;39(5):375-385. doi:10.1016/j.ceca.2005.12.004	https://doi.org/10.1016/j.ceca.2005.12.004
Environmental Information Processing	Signal transduction	mmu04024	cAMP signaling pathway	Yes	Increased basal cAMP-dependent protein kinase activity inhibits the formation of mesoderm-derived structures in the developing mouse embryo	Amieux PS, Howe DG, Knickerbocker H, et al. Increased basal cAMP-dependent protein kinase activity inhibits the formation of mesoderm-derived structures in the developing mouse embryo. J Biol Chem. 2002;277(30):27294-27304. doi:10.1074/jbc.M200302200	https://doi.org/10.1074/jbc.M200302200		Stage-specific Effects of cAMP Signaling during Distal Lung Epithelial Developmen	Xu J, Tian J, Grumelli SM, Haley KJ, Shapiro SD. Stage-specific effects of cAMP signaling during distal lung epithelial development. J Biol Chem. 2006;281(50):38894-38904. doi:10.1074/jbc.M609339200	https://doi.org/10.1074/jbc.M609339200
Environmental Information Processing	Signaling molecules and interaction	mmu04514	Cell adhesion molecules	Yes	Increased basal cAMP-dependent protein kinase activity inhibits the formation of mesoderm-derived structures in the developing mouse embryo	Amieux PS, Howe DG, Knickerbocker H, et al. Increased basal cAMP-dependent protein kinase activity inhibits the formation of mesoderm-derived structures in the developing mouse embryo. J Biol Chem. 2002;277(30):27294-27304. doi:10.1074/jbc.M200302200	https://doi.org/10.1074/jbc.M200302200
Human Diseases	Cancer: overview	mmu05230	Central carbon metabolism in cancer	No
Environmental Information Processing	Signal transduction	mmu04022	cGMP-PKG signaling pathway	Yes	Characterizing the role of atrial natriuretic peptide signaling in the development of embryonic ventricular conduction system	Govindapillai A, Hotchkiss A, Baguma-Nibasheka M, et al. Characterizing the role of atrial natriuretic peptide signaling in the development of embryonic ventricular conduction system. Sci Rep. 2018;8(1):6939. Published 2018 May 2. doi:10.1038/s41598-018-25292-0	https://doi.org/10.1038/s41598-018-25292-0		Endomucin is expressed in embryonic dorsal aorta and is able to inhibit cell adhesion	Ueno M, Igarashi K, Kimura N, et al. Endomucin is expressed in embryonic dorsal aorta and is able to inhibit cell adhesion. Biochem Biophys Res Commun. 2001;287(2):501-506. doi:10.1006/bbrc.2001.5587	https://doi.org/10.1006/bbrc.2001.5587
Human Diseases	Infectious disease: parasitic	mmu05142	Chagas disease	No
Human Diseases	Cancer: overview	mmu05207	Chemical carcinogenesis - receptor activation	No
Organismal Systems	Immune system	mmu04062	Chemokine signaling pathway	Not Directly	A Cxcl12-Cxcr4 Chemokine Signaling Pathway Defines the Initial Trajectory of Mammalian Motor Axons	Lieberam I, Agalliu D, Nagasawa T, Ericson J, Jessell TM. A Cxcl12-CXCR4 chemokine signaling pathway defines the initial trajectory of mammalian motor axons. Neuron. 2005;47(5):667-679. doi:10.1016/j.neuron.2005.08.011	https://doi.org/10.1016/j.neuron.2005.08.011		Role of chemokines in the development of secondary and tertiary lymphoid tissues	Cupedo T, Mebius RE. Role of chemokines in the development of secondary and tertiary lymphoid tissues. Semin Immunol. 2003;15(5):243-248. doi:10.1016/j.smim.2003.08.002	https://doi.org/10.1016/j.smim.2003.08.002
Organismal Systems	Digestive system	mmu04979	Cholesterol metabolism	Unknown
Human Diseases	Cancer: overview	mmu05231	Choline metabolism in cancer	No
Human Diseases	Cancer: specific types	mmu05220	Chronic myeloid leukemia	No
Organismal Systems	Environmental adaptation	mmu04713	Circadian entrainment	Unknown
Human Diseases	Cancer: specific types	mmu05210	Colorectal cancer	No
Organismal Systems	Immune system	mmu04610	Complement and coagulation cascades	Unknown
Human Diseases	Endocrine and metabolic disease	mmu04934	Cushing syndrome	No
Environmental Information Processing	Signaling molecules and interaction	mmu04060	Cytokine-cytokine receptor interaction	E11.5	Effect of developmental stage of HSC and recipient on transplant outcomes	Arora N, Wenzel PL, McKinney-Freeman SL, et al. Effect of developmental stage of HSC and recipient on transplant outcomes. Dev Cell. 2014;29(5):621-628. doi:10.1016/j.devcel.2014.04.013	https://doi.org/10.1016/j.devcel.2014.04.013
Cellular Processes	Cell motility	mmu04820	Cytoskeleton in muscle cells	Yes	Runx1+ vascular smooth muscle cells are essential for hematopoietic stem and progenitor cell development in vivo	Gonzalez Galofre ZN, Kilpatrick AM, Marques M, et al. Runx1+ vascular smooth muscle cells are essential for hematopoietic stem and progenitor cell development in vivo. Nat Commun. 2024;15(1):1653. Published 2024 Feb 23. doi:10.1038/s41467-024-44913-z	https://doi.org/10.1038/s41467-024-44913-z		The actin regulator N-WASp is required for muscle-cell fusion in mice	Gruenbaum-Cohen Y, Harel I, Umansky KB, et al. The actin regulator N-WASp is required for muscle-cell fusion in mice. Proc Natl Acad Sci U S A. 2012;109(28):11211-11216. doi:10.1073/pnas.1116065109	https://doi.org/10.1073/pnas.1116065109
Human Diseases	Cardiovascular disease	mmu05414	Dilated cardiomyopathy	No
Environmental Information Processing	Signaling molecules and interaction	mmu04512	ECM-receptor interaction	Yes	Transformation of the Transcriptomic Profile of Mouse Periocular Mesenchyme During Formation of the Embryonic Cornea	Ma J, Lwigale P. Transformation of the Transcriptomic Profile of Mouse Periocular Mesenchyme During Formation of the Embryonic Cornea. Invest Ophthalmol Vis Sci. 2019;60(2):661-676. doi:10.1167/iovs.18-26018	https://doi.org/10.1167/iovs.18-26018
Cellular Processes	Transport and catabolism	mmu04148	Efferocytosis	Unknown
Human Diseases	Drug resistance: antineoplastic	mmu01521	EGFR tyrosine kinase inhibitor resistance	No
Human Diseases	Drug resistance: antineoplastic	mmu01522	Endocrine resistance	No
Cellular Processes	Transport and catabolism	mmu04144	Endocytosis	Unknown
Environmental Information Processing	Signal transduction	mmu04012	ErbB signaling pathway	Yes	ERBB3-dependent AKT and ERK pathways are essential for atrioventricular cushion development in mouse embryos	Kim K, Lee D. ERBB3-dependent AKT and ERK pathways are essential for atrioventricular cushion development in mouse embryos. PLoS One. 2021;16(10):e0259426. Published 2021 Oct 29. doi:10.1371/journal.pone.0259426	https://doi.org/10.1371/journal.pone.0259426		ErbB and HB-EGF signaling in heart development and function	Iwamoto R, Mekada E. ErbB and HB-EGF signaling in heart development and function. Cell Struct Funct. 2006;31(1):1-14. doi:10.1247/csf.31.1	https://doi.org/10.1247/csf.31.1		The ErbB2 and ErbB3 receptors and their ligand, neuregulin-1, are essential for development of the sympathetic nervous system	Britsch S, Li L, Kirchhoff S, et al. The ErbB2 and ErbB3 receptors and their ligand, neuregulin-1, are essential for development of the sympathetic nervous system. Genes Dev. 1998;12(12):1825-1836. doi:10.1101/gad.12.12.1825	https://doi.org/10.1101/gad.12.12.1825
Organismal Systems	Endocrine system	mmu04915	Estrogen signaling pathway	Unknown
Human Diseases	Cardiovascular disease	mmu05418	Fluid shear stress and atherosclerosis	No
Cellular Processes	Cellular community - eukaryotes	mmu04510	Focal adhesion	Yes	FAK-heterozygous mice display enhanced tumour angiogenesis	Kostourou V, Lechertier T, Reynolds LE, et al. FAK-heterozygous mice display enhanced tumour angiogenesis. Nat Commun. 2013;4:2020. doi:10.1038/ncomms3020	https://doi.org/10.1038/ncomms3020
Environmental Information Processing	Signal transduction	mmu04068	FoxO signaling pathway	Yes	FoxO1 is required in endothelial but not myocardial cell lineages during cardiovascular development	Sengupta A, Chakraborty S, Paik J, Yutzey KE, Evans-Anderson HJ. FoxO1 is required in endothelial but not myocardial cell lineages during cardiovascular development. Dev Dyn. 2012;241(4):803-813. doi:10.1002/dvdy.23759	https://doi.org/10.1002/dvdy.23759		Maternal hyperglycemia activates an ASK1-FoxO3a-caspase 8 pathway that leads to embryonic neural tube defects	Yang P, Li X, Xu C, et al. Maternal hyperglycemia activates an ASK1-FoxO3a-caspase 8 pathway that leads to embryonic neural tube defects. Sci Signal. 2013;6(290):ra74. Published 2013 Aug 27. doi:10.1126/scisignal.2004020	https://doi.org/10.1126/scisignal.2004020
Cellular Processes	Cellular community - eukaryotes	mmu04540	Gap junction	Yes	Cx43 Gap Junctions in Cardiac Development	Lo CW, Wessels A. Cx43 gap junctions in cardiac development. Trends Cardiovasc Med. 1998;8(6):264-269. doi:10.1016/s1050-1738(98)00018-8	https://doi.org/10.1016/s1050-1738(98)00018-8
Organismal Systems	Digestive system	mmu04971	Gastric acid secretion	Unknown
Human Diseases	Cancer: specific types	mmu05226	Gastric cancer	No
Human Diseases	Cancer: specific types	mmu05214	Glioma	No
Organismal Systems	Nervous system	mmu04724	Glutamatergic synapse	Unknown
Organismal Systems	Endocrine system	mmu04912	GnRH signaling pathway	Unknown
Environmental Information Processing	Signal transduction	mmu04340	Hedgehog signaling pathway	Yes	HedgehogandBmpGenes Are Coexpressed at Many Diverse Sites of Cell–Cell Interaction in the Mouse Embryo	Bitgood MJ, McMahon AP. Hedgehog and Bmp genes are coexpressed at many diverse sites of cell-cell interaction in the mouse embryo. Dev Biol. 1995;172(1):126-138. doi:10.1006/dbio.1995.0010	https://doi.org/10.1006/dbio.1995.0010
Organismal Systems	Immune system	mmu04640	Hematopoietic cell lineage	Unknown
Human Diseases	Cancer: specific types	mmu05225	Hepatocellular carcinoma	No
Environmental Information Processing	Signal transduction	mmu04066	HIF-1 signaling pathway	Yes	HIF-1, Metabolism, and Diabetes in the Embryonic and Adult Heart	Cerychova R, Pavlinkova G. HIF-1, Metabolism, and Diabetes in the Embryonic and Adult Heart. Front Endocrinol (Lausanne). 2018;9:460. Published 2018 Aug 15. doi:10.3389/fendo.2018.00460	https://doi.org/10.3389/fendo.2018.00460		Hypoxia-inducible factor-1 deficiency results in dysregulated erythropoiesis signaling and iron homeostasis in mouse development	Yoon D, Pastore YD, Divoky V, et al. Hypoxia-inducible factor-1 deficiency results in dysregulated erythropoiesis signaling and iron homeostasis in mouse development. J Biol Chem. 2006;281(35):25703-25711. doi:10.1074/jbc.M602329200	https://doi.org/10.1074/jbc.M602329200
Environmental Information Processing	Signal transduction	mmu04390	Hippo signaling pathway	Yes	Hippo signaling in embryogenesis and development	Wu Z, Guan KL. Hippo Signaling in Embryogenesis and Development. Trends Biochem Sci. 2021;46(1):51-63. doi:10.1016/j.tibs.2020.08.008	https://doi.org/10.1016/j.tibs.2020.08.008
NA	NA	mmu04081	Hormone signaling	Yes	In situ hybridization analysis of anterior pituitary hormone gene expression during fetal mouse development	Japón MA, Rubinstein M, Low MJ. In situ hybridization analysis of anterior pituitary hormone gene expression during fetal mouse development. J Histochem Cytochem. 1994;42(8):1117-1125. doi:10.1177/42.8.8027530	https://doi.org/10.1177/42.8.8027530
Human Diseases	Infectious disease: viral	mmu05163	Human cytomegalovirus infection	No
Human Diseases	Infectious disease: viral	mmu05165	Human papillomavirus infection	No
Human Diseases	Cardiovascular disease	mmu05410	Hypertrophic cardiomyopathy	No
Organismal Systems	Immune system	mmu04657	IL-17 signaling pathway	Unknown
Human Diseases	Immune disease	mmu05321	Inflammatory bowel disease	No
Organismal Systems	Sensory system	mmu04750	Inflammatory mediator regulation of TRP channels	Unknown
Organismal Systems	Endocrine system	mmu04911	Insulin secretion	Unknown
Organismal Systems	Immune system	mmu04672	Intestinal immune network for IgA production	Unknown
Environmental Information Processing	Signal transduction	mmu04630	JAK-STAT signaling pathway	After E10.5	Characterization of the roles of STAT1 and STAT3 signal trans- duction pathways in mammalian lens development	Ebong S, Chepelinsky AB, Robinson ML, Zhao H, Yu CR, Egwuagu CE. Characterization of the roles of STAT1 and STAT3 signal transduction pathways in mammalian lens development. Mol Vis. 2004;10:122-131. Published 2004 Feb 19.
Human Diseases	Infectious disease: viral	mmu05167	Kaposi sarcoma-associated herpesvirus infection	No
Human Diseases	Infectious disease: bacterial	mmu05134	Legionellosis	No
Human Diseases	Infectious disease: parasitic	mmu05140	Leishmaniasis	No
Organismal Systems	Immune system	mmu04670	Leukocyte transendothelial migration	Unknown
Human Diseases	Cardiovascular disease	mmu05417	Lipid and atherosclerosis	No
Organismal Systems	Aging	mmu04213	Longevity regulating pathway - multiple species	Unknown
Human Diseases	Infectious disease: parasitic	mmu05144	Malaria	No
Environmental Information Processing	Signal transduction	mmu04010	MAPK signaling pathway	Yes	Knockout of ERK5 causes multiple defects in placental and embryonic development	Yan L, Carr J, Ashby PR, Murry-Tait V, Thompson C, Arthur JS. Knockout of ERK5 causes multiple defects in placental and embryonic development. BMC Dev Biol. 2003;3:11. Published 2003 Dec 16. doi:10.1186/1471-213X-3-11	https://bmcdevbiol.biomedcentral.com/articles/10.1186/1471-213X-3-11
Organismal Systems	Endocrine system	mmu04916	Melanogenesis	Unknown
Human Diseases	Cancer: specific types	mmu05218	Melanoma	No
Human Diseases	Cancer: overview	mmu05206	MicroRNAs in cancer	No
Environmental Information Processing	Signal transduction	mmu04150	mTOR signaling pathway	Yes	Mouse embryonic palatal mesenchymal cells maintain stemness through the PTEN-Akt-mTOR autophagic pathway	Shi L, Li B, Zhang B, Zhen C, Zhou J, Tang S. Mouse embryonic palatal mesenchymal cells maintain stemness through the PTEN-Akt-mTOR autophagic pathway. Stem Cell Res Ther. 2019;10(1):217. Published 2019 Jul 29. doi:10.1186/s13287-019-1340-8	https://doi.org/10.1186/s13287-019-1340-8
Environmental Information Processing	Signaling molecules and interaction	mmu04080	Neuroactive ligand-receptor interaction	Yes	Genes related to neural tube defects and glioblastoma	Cao R, Liu Y, Wei K, et al. Genes related to neural tube defects and glioblastoma. Sci Rep. 2025;15(1):3777. Published 2025 Jan 30. doi:10.1038/s41598-025-86891-2	https://doi.org/10.1038/s41598-025-86891-2
Organismal Systems	Nervous system	mmu04722	Neurotrophin signaling pathway	Yes	Neurotrophins and netrins require calcineurin/NFAT signaling to stimulate outgrowth of embryonic axons	Graef IA, Wang F, Charron F, et al. Neurotrophins and netrins require calcineurin/NFAT signaling to stimulate outgrowth of embryonic axons. Cell. 2003;113(5):657-670. doi:10.1016/s0092-8674(03)00390-8	https://doi.org/10.1016/s0092-8674(03)00390-8		Neurotrophin-4 regulates the survival of gustatory neurons earlier in development using a different mechanism than brain-derived neurotrophic factor	Patel AV, Krimm RF. Neurotrophin-4 regulates the survival of gustatory neurons earlier in development using a different mechanism than brain-derived neurotrophic factor. Dev Biol. 2012;365(1):50-60. doi:10.1016/j.ydbio.2012.02.008	https://doi.org/10.1016/j.ydbio.2012.02.008		Neurotrophins and their receptors in early development of the mammalian nervous system	Bartkowska K, Turlejski K, Djavadian RL. Neurotrophins and their receptors in early development of the mammalian nervous system. Acta Neurobiol Exp (Wars). 2010;70(4):454-467. doi:10.55782/ane-2010-1816	https://doi.org/10.55782/ane-2010-1816
Environmental Information Processing	Signal transduction	mmu04064	NF-kappa B signaling pathway	Unknown
Human Diseases	Substance dependence	mmu05033	Nicotine addiction	No
Human Diseases	Cancer: specific types	mmu05223	Non-small cell lung cancer	No
Environmental Information Processing	Signal transduction	mmu04330	Notch signaling pathway	Yes	Nas transgenic mouse line allows visualization of Notch pathway activity in vivo	Souilhol C, Cormier S, Monet M, et al. Nas transgenic mouse line allows visualization of Notch pathway activity in vivo. Genesis. 2006;44(6):277-286. doi:10.1002/dvg.20208	https://pmc.ncbi.nlm.nih.gov/articles/PMC2734965/		RNA sequencing-based transcriptomic profiles of embryonic lens development for cataract gene discovery	Anand D, Kakrana A, Siddam AD, Huang H, Saadi I, Lachke SA. RNA sequencing-based transcriptomic profiles of embryonic lens development for cataract gene discovery. Hum Genet. 2018;137(11-12):941-954. doi:10.1007/s00439-018-1958-0	https://doi.org/10.1007/s00439-018-1958-0		Histone Lysine Methyltransferase SETD2 Regulates Coronary Vascular Development in Embryonic Mouse Hearts	Chen F, Chen J, Wang H, et al. Histone Lysine Methyltransferase SETD2 Regulates Coronary Vascular Development in Embryonic Mouse Hearts. Front Cell Dev Biol. 2021;9:651655. Published 2021 Apr 9. doi:10.3389/fcell.2021.651655	https://doi.org/10.3389/fcell.2021.651655
Organismal Systems	Development and regeneration	mmu04380	Osteoclast differentiation	Unknown
Organismal Systems	Endocrine system	mmu04913	Ovarian steroidogenesis	Unknown
Organismal Systems	Endocrine system	mmu04921	Oxytocin signaling pathway	Unknown
Human Diseases	Cancer: specific types	mmu05212	Pancreatic cancer	No
Organismal Systems	Endocrine system	mmu04928	Parathyroid hormone synthesis, secretion and action	Unknown
Human Diseases	Neurodegenerative disease	mmu05022	Pathways of neurodegeneration - multiple diseases	No
Human Diseases	Infectious disease: bacterial	mmu05133	Pertussis	No
Cellular Processes	Transport and catabolism	mmu04145	Phagosome	Unknown
Environmental Information Processing	Signal transduction	mmu04072	Phospholipase D signaling pathway	Unknown
Environmental Information Processing	Signal transduction	mmu04151	PI3K-Akt signaling pathway	Yes	PI3K-mediated PDGFRα signaling regulates survival and proliferation in skeletal development through p53-dependent intracellular pathways	Fantauzzo KA, Soriano P. PI3K-mediated PDGFRα signaling regulates survival and proliferation in skeletal development through p53-dependent intracellular pathways. Genes Dev. 2014;28(9):1005-1017. doi:10.1101/gad.238709.114	https://genesdev.cshlp.org/content/28/9/1005
Organismal Systems	Immune system	mmu04611	Platelet activation	Unknown
Human Diseases	Cancer: specific types	mmu05215	Prostate cancer	No
Organismal Systems	Digestive system	mmu04974	Protein digestion and absorption	Unknown
Human Diseases	Cancer: overview	mmu05205	Proteoglycans in cancer	No
Environmental Information Processing	Signal transduction	mmu04015	Rap1 signaling pathway	Yes	Small GTPase Rap1 Is Essential for Mouse Development and Formation of Functional Vasculature	Chrzanowska-Wodnicka M, White GC 2nd, Quilliam LA, Whitehead KJ. Small GTPase Rap1 Is Essential for Mouse Development and Formation of Functional Vasculature. PLoS One. 2015;10(12):e0145689. Published 2015 Dec 29. doi:10.1371/journal.pone.0145689	https://doi.org/10.1371/journal.pone.0145689
Environmental Information Processing	Signal transduction	mmu04014	Ras signaling pathway	Yes	Expression of Kinase Suppressor of Ras in the Normal Adult and Embryonic Mouse	Giblett SM, Lloyd DJ, Light Y, Marais R, Pritchard CA. Expression of kinase suppressor of Ras in the normal adult and embryonic mouse. Cell Growth Differ. 2002;13(7):307-313.	https://watermark.silverchair.com/cw0702000307.pdf?token=AQECAHi208BE49Ooan9kkhW_Ercy7Dm3ZL_9Cf3qfKAc485ysgAAAzAwggMsBgkqhkiG9w0BBwagggMdMIIDGQIBADCCAxIGCSqGSIb3DQEHATAeBglghkgBZQMEAS4wEQQMJl-dt_G5HbgcNtgzAgEQgIIC48HXRYLpn8_L-ZRH34NUK7lHCSRgKLOMmtMTLuHHynHldDIvMDuLbW7LZpi0UChv-wRXUOyXNpOnwcMr5JBDklfoCYWL91MDEHK3XmCPRUWCW6QiO7EjkxoVPUjRrpBIkAsWGm1q5Cnel9MeXaRTSIGqG3AK3nf4gbWXtZqFkIKJotSJNEVIMTMmgf…
Cellular Processes	Cell motility	mmu04810	Regulation of actin cytoskeleton	Yes	Tissue specific characterisation of Lim-kinase 1 expression during mouse embryogenesis	Lindström NO, Neves C, McIntosh R, Miedzybrodzka Z, Vargesson N, Collinson JM. Tissue specific characterisation of Lim-kinase 1 expression during mouse embryogenesis. Gene Expr Patterns. 2011;11(3-4):221-232. doi:10.1016/j.gep.2010.12.003	https://doi.org/10.1016/j.gep.2010.12.003		Time for rethinking the different β-actin transgenic mouse models?	Vanslembrouck B, Ampe C, van Hengel J. Time for rethinking the different β-actin transgenic mouse models?. Cytoskeleton (Hoboken). 2020;77(12):527-543. doi:10.1002/cm.21647	https://doi.org/10.1002/cm.21647		Asb2α-Filamin A Axis Is Essential for Actin Cytoskeleton Remodeling During Heart Development	Métais A, Lamsoul I, Melet A, et al. Asb2α-Filamin A Axis Is Essential for Actin Cytoskeleton Remodeling During Heart Development. Circ Res. 2018;122(6):e34-e48. doi:10.1161/CIRCRESAHA.117.312015	https://doi.org/10.1161/CIRCRESAHA.117.312015
Organismal Systems	Endocrine system	mmu04923	Regulation of lipolysis in adipocytes	Unknown
Organismal Systems	Endocrine system	mmu04926	Relaxin signaling pathway	Unknown
Human Diseases	Cancer: specific types	mmu05211	Renal cell carcinoma	No
Organismal Systems	Endocrine system	mmu04924	Renin secretion	Unknown
Human Diseases	Immune disease	mmu05323	Rheumatoid arthritis	No
Cellular Processes	Cellular community - eukaryotes	mmu04550	Signaling pathways regulating pluripotency of stem cells	Yes	Germ cell specification in mice: signaling, transcription regulation, and epigenetic consequences	Saitou M, Yamaji M. Germ cell specification in mice: signaling, transcription regulation, and epigenetic consequences. Reproduction. 2010;139(6):931-942. doi:10.1530/REP-10-0043	https://doi.org/10.1530/REP-10-0043
Human Diseases	Cancer: specific types	mmu05222	Small cell lung cancer	No
Human Diseases	Infectious disease: bacterial	mmu05150	Staphylococcus aureus infection	No
Environmental Information Processing	Signal transduction	mmu04350	TGF-beta signaling pathway	Yes	TGF-β signaling is essential for joint morphogenesis	Spagnoli A, O'Rear L, Chandler RL, et al. TGF-beta signaling is essential for joint morphogenesis. J Cell Biol. 2007;177(6):1105-1117. doi:10.1083/jcb.200611031	https://doi.org/10.1083/jcb.200611031
Organismal Systems	Immune system	mmu04658	Th1 and Th2 cell differentiation	Unknown
Organismal Systems	Immune system	mmu04659	Th17 cell differentiation	Unknown
Organismal Systems	Endocrine system	mmu04919	Thyroid hormone signaling pathway	Unknown
Organismal Systems	Endocrine system	mmu04918	Thyroid hormone synthesis	Unknown
Environmental Information Processing	Signal transduction	mmu04668	TNF signaling pathway	Possible, but less	TAK1 kinase signaling regulates embryonic angiogenesis by modulating endothelial cell survival and migration	Morioka S, Inagaki M, Komatsu Y, Mishina Y, Matsumoto K, Ninomiya-Tsuji J. TAK1 kinase signaling regulates embryonic angiogenesis by modulating endothelial cell survival and migration. Blood. 2012;120(18):3846-3857. doi:10.1182/blood-2012-03-416198	https://doi.org/10.1182/blood-2012-03-416198
Human Diseases	Infectious disease: parasitic	mmu05145	Toxoplasmosis	No
Human Diseases	Cancer: overview	mmu05202	Transcriptional misregulation in cancer	No
Human Diseases	Infectious disease: bacterial	mmu05152	Tuberculosis	No
Organismal Systems	Circulatory system	mmu04270	Vascular smooth muscle contraction	Unknown
Environmental Information Processing	Signaling molecules and interaction	mmu04061	Viral protein interaction with cytokine and cytokine receptor	Unknown
NA	NA	mmu03272	Virion - Hepatitis viruses	Unknown
Genetic Information Processing	Information processing in viruses	mmu03266	Virion - Herpesvirus	Unknown
NA	NA	mmu03273	Virion - Lassa virus and SFTS virus	Unknown
Environmental Information Processing	Signal transduction	mmu04310	Wnt signaling pathway	Yes	Visualizing canonical Wnt signaling during mouse craniofacial development	Mani P, Jarrell A, Myers J, Atit R. Visualizing canonical Wnt signaling during mouse craniofacial development. Dev Dyn. 2010;239(1):354-363. doi:10.1002/dvdy.22072	https://pmc.ncbi.nlm.nih.gov/articles/PMC2921970/pdf/nihms161760.pdf
Human Diseases	Infectious disease: viral	mmu05171	Coronavirus disease - COVID-19	No
Human Diseases	Immune disease	mmu05332	Graft-versus-host disease	No
Human Diseases	Immune disease	mmu05330	Allograft rejection	No
Human Diseases	Immune disease	mmu05320	Autoimmune thyroid disease	No
Human Diseases	Endocrine and metabolic disease	mmu04940	Type I diabetes mellitus	No
NA	NA	mmu04517	IgSF CAM signaling	Yes	The IgCAM CAR Regulates Gap Junction-Mediated Coupling on Embryonic Cardiomyocytes and Affects Their Beating Frequency	Matthaeus, C., Jüttner, R., Gotthardt, M., & Rathjen, F. G. (2022). The IgCAM CAR Regulates Gap Junction-Mediated Coupling on Embryonic Cardiomyocytes and Affects Their Beating Frequency. Life (Basel, Switzerland), 13(1), 14. https://doi.org/10.3390/life13010014	https://doi.org/10.3390/life13010014		Neural cell adhesion molecule is required for ventricular conduction system development	Delgado, C., Bu, L., Zhang, J., Liu, F. Y., Sall, J., Liang, F. X., Furley, A. J., & Fishman, G. I. (2021). Neural cell adhesion molecule is required for ventricular conduction system development. Development (Cambridge, England), 148(11), dev199431. https://doi.org/10.1242/dev.199431	https://doi.org/10.1242/dev.199431		Grainyhead-like 2 regulates neural tube closure and adhesion molecule expression during neural fold fusion	Pyrgaki, C., Liu, A., & Niswander, L. (2011). Grainyhead-like 2 regulates neural tube closure and adhesion molecule expression during neural fold fusion. Developmental biology, 353(1), 38–49. https://doi.org/10.1016/j.ydbio.2011.02.027	https://doi.org/10.1016/j.ydbio.2011.02.027
NA	NA	mmu04518	Integrin signaling	Yes	Early microglia progenitors colonize the embryonic CNS via integrin-mediated migration from the pial surface	Petry, P., Oschwald, A., Merkt, S., Dinh, T. J., Andrieux, G., Crisand, C., Botterer, H., Nent, E., Paterson, N., Havermans, M., Sankowski, R., Schilling, O., Boerries, M., Amann, L., Groß, O., Schlitzer, A., Prinz, M., Lämmermann, T., & Kierdorf, K. (2025). Early microglia progenitors colonize the embryonic CNS via integrin-mediated migration from the pial surface. Developmental cell, S1534-5807…	https://doi.org/10.1016/j.devcel.2025.08.012		Mesodermal expression of integrin α5β1 regulates neural crest development and cardiovascular morphogenesis	Liang, D., Wang, X., Mittal, A., Dhiman, S., Hou, S. Y., Degenhardt, K., & Astrof, S. (2014). Mesodermal expression of integrin α5β1 regulates neural crest development and cardiovascular morphogenesis. Developmental biology, 395(2), 232–244. https://doi.org/10.1016/j.ydbio.2014.09.014	https://doi.org/10.1016/j.ydbio.2014.09.014
NA	NA	mmu04082	Neuroactive ligand signaling	Yes	Dynamic integrated analysis of DNA methylation and gene expression profiles in in vivo and in vitro fertilized mouse post-implantation extraembryonic and placental tissues	Kun Tan, Zhenni Zhang, Kai Miao, Yong Yu, Linlin Sui, Jianhui Tian, Lei An, Dynamic integrated analysis of DNA methylation and gene expression profiles in in vivo and in vitro fertilized mouse post-implantation extraembryonic and placental tissues, Molecular Human Reproduction, Volume 22, Issue 7, July 2016, Pages 485–498, https://doi.org/10.1093/molehr/gaw028	https://doi.org/10.1093/molehr/gaw028
NA	NA	mmu04382	Cornified envelope formation	after E16.5	A Single-cell Atlas of Developing Mouse Palates Reveals Cellular and Molecular Transitions in Periderm Cell Fate	PMID: 40037804			Spatiotemporal Expression of p63 in Mouse Epidermal Commitment	Zhao, Q., Liu, S., Zhang, H., Li, N., Wang, X., Cao, Y., Ning, L., Duan, E., & Xia, G. (2015). Spatiotemporal Expression of p63 in Mouse Epidermal Commitment. International journal of molecular sciences, 16(12), 29542–29553. https://doi.org/10.3390/ijms161226185	https://doi.org/10.3390/ijms161226185
Organismal Systems	Endocrine system	mmu03320	PPAR signaling pathway	Yes	Signaling pathways in mouse and human trophoblast differentiation: a comparative review	Soncin, F., Natale, D., & Parast, M. M. (2015). Signaling pathways in mouse and human trophoblast differentiation: a comparative review. Cellular and molecular life sciences : CMLS, 72(7), 1291–1302. https://doi.org/10.1007/s00018-014-1794-x	https://doi.org/10.1007/s00018-014-1794-x		PPARγ and NOTCH Regulate Regional Identity in the Murine Cardiac Outflow Tract	Rammah, M., Théveniau-Ruissy, M., Sturny, R., Rochais, F., & Kelly, R. G. (2022). PPARγ and NOTCH Regulate Regional Identity in the Murine Cardiac Outflow Tract. Circulation research, 131(10), 842–858. https://doi.org/10.1161/CIRCRESAHA.122.320766	https://doi.org/10.1161/CIRCRESAHA.122.320766
Organismal Systems	Endocrine system	mmu04614	Renin-angiotensin system	Yes	Hypothesis: A New Role for the Renin-Angiotensin System in Ureteric Bud Branching	Yosypiv, I. V. (2004). Hypothesis: A New Role for the Renin-Angiotensin System in Ureteric Bud Branching. Organogenesis, 1(1), 26–32. https://doi.org/10.4161/org.1.1.1071	https://doi.org/10.4161/org.1.1.1071		Renin-angiotensin system is involved in embryonic emergence of hematopoietic stem/progenitor cells	Julien, E., Biasch, K., El Omar, R., Freund, J. N., Gachet, C., Lanza, F., & Tavian, M. (2021). Renin-angiotensin system is involved in embryonic emergence of hematopoietic stem/progenitor cells. Stem cells (Dayton, Ohio), 39(5), 636–649. https://doi.org/10.1002/stem.3339	https://doi.org/10.1002/stem.3339
Organismal Systems	Nervous system	mmu04726	Serotonergic synapse	after E10.5	Maternal serotonin is crucial for murine embryonic development	F. Côté, C. Fligny, E. Bayard, J. Launay, M.D. Gershon, J. Mallet, & G. Vodjdani, Maternal serotonin is crucial for murine embryonic development, Proc. Natl. Acad. Sci. U.S.A. 104 (1) 329-334, https://doi.org/10.1073/pnas.0606722104 (2007).	https://doi.org/10.1073/pnas.0606722104		Development of the serotonergic cells in murine raphe nuclei and their relations with rhombomeric domains	Alonso, A., Merchán, P., Sandoval, J. E., Sánchez-Arrones, L., Garcia-Cazorla, A., Artuch, R., Ferrán, J. L., Martínez-de-la-Torre, M., & Puelles, L. (2013). Development of the serotonergic cells in murine raphe nuclei and their relations with rhombomeric domains. Brain structure & function, 218(5), 1229–1277. https://doi.org/10.1007/s00429-012-0456-8	https://doi.org/10.1007/s00429-012-0456-8

## Sheet: Table S4
	category	subcategory	ID	Description	Indicator	paper name	citation	website
1	Environmental Information Processing	Signaling molecules and interaction	hsa04060	Cytokine-cytokine receptor interaction	YES	Cytokine and Cytokine Receptor Single-Nucleotide Polymorphisms Predict Risk for Non–Small Cell Lung Cancer among Women	Van Dyke AL, Cote ML, Wenzlaff AS, et al. Cytokine and cytokine receptor single-nucleotide polymorphisms predict risk for non-small cell lung cancer among women. Cancer Epidemiol Biomarkers Prev. 2009;18(6):1829-1840. doi:10.1158/1055-9965.EPI-08-0962	https://doi.org/10.1158/1055-9965.EPI-08-0962
2	Environmental Information Processing	Signaling molecules and interaction	hsa04514	Cell adhesion molecules	YES	Cell adhesion molecules and immunotherapy in advanced non-small cell lung cancer: Current process and potential application	Yang H, Miao Y, Yu Z, Wei M, Jiao X. Cell adhesion molecules and immunotherapy in advanced non-small cell lung cancer: Current process and potential application. Front Oncol. 2023;13:1107631. Published 2023 Feb 21. doi:10.3389/fonc.2023.1107631	https://doi.org/10.3389/fonc.2023.1107631
3	Human Diseases	Cancer: specific types	hsa05224	Breast cancer	Unkown
4	Environmental Information Processing	Signal transduction	hsa04015	Rap1 signaling pathway	YES	Recurrence-associated gene signature in patients with stage I non-small-cell lung cancer	Cho SH, Yoon S, Lee DH, Kim SW, Kim K. Recurrence-associated gene signature in patients with stage I non-small-cell lung cancer. Sci Rep. 2021;11(1):19596. Published 2021 Oct 1. doi:10.1038/s41598-021-99197-w	https://doi.org/10.1038/s41598-021-99197-w
5	Human Diseases	Drug resistance: antineoplastic	hsa01521	EGFR tyrosine kinase inhibitor resistance	YES	from KEGG map Derived from Non-small cell lung cancer
6	Environmental Information Processing	Signaling molecules and interaction	hsa04061	Viral protein interaction with cytokine and cytokine receptor	Unkown
7	Environmental Information Processing	Signal transduction	hsa04014	Ras signaling pathway	YES	from KEGG map Derived from Non-small cell lung cancer
8	Environmental Information Processing	Signal transduction	hsa04010	MAPK signaling pathway	YES	from KEGG map Derived from Non-small cell lung cancer
9	Human Diseases	Immune disease	hsa05323	Rheumatoid arthritis	YES
10	Environmental Information Processing	Signal transduction	hsa04151	PI3K-Akt signaling pathway	YES	from KEGG map Derived from Non-small cell lung cancer
11	Human Diseases	Cancer: specific types	hsa05226	Gastric cancer	Unkown
12	Environmental Information Processing	Signal transduction	hsa04020	Calcium signaling pathway	YES	from KEGG map Derived from Non-small cell lung cancer
13	Organismal Systems	Immune system	hsa04672	Intestinal immune network for IgA production	YES	The prognostic landscape of genes and infiltrating immune cells in cytokine induced killer cell treated-lung squamous cell carcinoma and adenocarcinoma	Wang J, Yang F, Sun Q, et al. The prognostic landscape of genes and infiltrating immune cells in cytokine induced killer cell treated-lung squamous cell carcinoma and adenocarcinoma. Cancer Biol Med. Published online August 30, 2021. doi:10.20892/j.issn.2095-3941.2021.0023	https://doi.org/10.20892/j.issn.2095-3941.2021.0023
14	Human Diseases	Cancer: overview	hsa05205	Proteoglycans in cancer	Unkown
15	Organismal Systems	Development and regeneration	hsa04360	Axon guidance	Unkown
16	Human Diseases	Cancer: specific types	hsa05218	Melanoma	Unkown
17	Human Diseases	Infectious disease: parasitic	hsa05144	Malaria	NO
18	Cellular Processes	Cellular community - eukaryotes	hsa04550	Signaling pathways regulating pluripotency of stem cells	Unkown
19	Human Diseases	Drug resistance: antineoplastic	hsa01522	Endocrine resistance	YES	Exploring the Effect of Gomisin A on Non-Small Cell Lung Cancer With Network Pharmacology, Molecular Docking, In Vitro and In Vivo Assays	Liu M, Yang K, Qiu H. Exploring the Effect of Gomisin A on Non-Small Cell Lung Cancer With Network Pharmacology, Molecular Docking, In Vitro and In Vivo Assays. Chem Biol Drug Des. 2024;104(5):e70014. doi:10.1111/cbdd.70014	https://doi.org/10.1111/cbdd.70014
20	Human Diseases	Cancer: overview	hsa05230	Central carbon metabolism in cancer	NO
21	Human Diseases	Cancer: specific types	hsa05215	Prostate cancer	Unkown
22	Human Diseases	Cancer: overview	hsa05206	MicroRNAs in cancer	YES	MicroRNAs in non‐small cell lung cancer: Gene regulation, impact on cancer cellular processes, and therapeutic potential	Petrek H, Yu AM. MicroRNAs in non-small cell lung cancer: Gene regulation, impact on cancer cellular processes, and therapeutic potential. Pharmacol Res Perspect. 2019;7(6):e00528. doi:10.1002/prp2.528	https://doi.org/10.1002/prp2.528
23	Cellular Processes	Transport and catabolism	hsa04148	Efferocytosis	YES	Efferocytosis: An accomplice of cancer immune escape	Qiu H, Shao Z, Wen X, et al. Efferocytosis: An accomplice of cancer immune escape. Biomed Pharmacother. 2023;167:115540. doi:10.1016/j.biopha.2023.115540	https://doi.org/10.1016/j.biopha.2023.115540
24	Environmental Information Processing	Signal transduction	hsa04390	Hippo signaling pathway	YES	The Crosstalk between Src and Hippo/YAP Signaling Pathways in Non-Small Cell Lung Cancer (NSCLC)	Hsu PC, Yang CT, Jablons DM, You L. The Crosstalk between Src and Hippo/YAP Signaling Pathways in Non-Small Cell Lung Cancer (NSCLC). Cancers (Basel). 2020;12(6):1361. Published 2020 May 26. doi:10.3390/cancers12061361	https://doi.org/10.3390/cancers12061361
25	Human Diseases	Cancer: specific types	hsa05219	Bladder cancer	Unkown
26	Environmental Information Processing	Signal transduction	hsa04330	Notch signaling pathway	YES	Notch signaling and EMT in non-small cell lung cancer: biological significance and therapeutic application	Yuan X, Wu H, Han N, et al. Notch signaling and EMT in non-small cell lung cancer: biological significance and therapeutic application. J Hematol Oncol. 2014;7:87. Published 2014 Dec 5. doi:10.1186/s13045-014-0087-z	https://doi.org/10.1186/s13045-014-0087-z
27	Human Diseases	Cancer: specific types	hsa05225	Hepatocellular carcinoma	Unkown
28	Human Diseases	Cardiovascular disease	hsa05418	Fluid shear stress and atherosclerosis	NO
29	Organismal Systems	Immune system	hsa04640	Hematopoietic cell lineage	YES	Carboplatin-induced hematotoxicity among patients with non-small cell lung cancer: Analysis on clinical adverse events and drug-gene interactions	Cheng YJ, Wu R, Cheng ML, et al. Carboplatin-induced hematotoxicity among patients with non-small cell lung cancer: Analysis on clinical adverse events and drug-gene interactions. Oncotarget. 2017;8(19):32228-32236. doi:10.18632/oncotarget.12951	https://doi.org/10.18632/oncotarget.12951
30	Organismal Systems	Endocrine system	hsa04916	Melanogenesis	NO
31	Environmental Information Processing	Signal transduction	hsa04064	NF-kappa B signaling pathway	YES	Nuclear factor kappa B expression in non-small cell lung cancer	Zhang L, Ludden CM, Cullen AJ, Tew KD, Branco de Barros AL, Townsend DM. Nuclear factor kappa B expression in non-small cell lung cancer. Biomed Pharmacother. 2023;167:115459. doi:10.1016/j.biopha.2023.115459	https://doi.org/10.1016/j.biopha.2023.115459
32	Cellular Processes	Cell motility	hsa04810	Regulation of actin cytoskeleton	Unkown
33	Environmental Information Processing	Signal transduction	hsa04350	TGF-beta signaling pathway	YES	TGF-β Signaling and the Role of Inhibitory Smads in Non-small Cell Lung Cancer	Jeon HS, Jen J. TGF-beta signaling and the role of inhibitory Smads in non-small cell lung cancer. J Thorac Oncol. 2010;5(4):417-419. doi:10.1097/JTO.0b013e3181ce3afd	https://doi.org/10.1097/JTO.0b013e3181ce3afd
34	Cellular Processes	Cellular community - eukaryotes	hsa04510	Focal adhesion	YES	Expression of Focal Adhesion Kinase in Small-Cell Lung Carcinoma	Ocak S, Chen H, Callison C, Gonzalez AL, Massion PP. Expression of focal adhesion kinase in small-cell lung carcinoma. Cancer. 2012;118(5):1293-1301. doi:10.1002/cncr.26382	https://doi.org/10.1002/cncr.26382
35	Environmental Information Processing	Signal transduction	hsa04066	HIF-1 signaling pathway	YES	Glycogen synthase kinase GSK3α promotes tumorigenesis by activating HIF1/VEGFA signaling pathway in NSCLC tumor	Cao X, Wu W, Wang D, Sun W, Lai S. Glycogen synthase kinase GSK3α promotes tumorigenesis by activating HIF1/VEGFA signaling pathway in NSCLC tumor. Cell Commun Signal. 2022;20(1):32. Published 2022 Mar 15. doi:10.1186/s12964-022-00825-3	https://doi.org/10.1186/s12964-022-00825-3
36	Environmental Information Processing	Signal transduction	hsa04668	TNF signaling pathway	YES	Tumor necrosis factor in lung cancer: Complex roles in biology and resistance to treatment	Gong K, Guo G, Beckley N, et al. Tumor necrosis factor in lung cancer: Complex roles in biology and resistance to treatment. Neoplasia. 2021;23(2):189-196. doi:10.1016/j.neo.2020.12.006	https://doi.org/10.1016/j.neo.2020.12.006
37	Organismal Systems	Immune system	hsa04658	Th1 and Th2 cell differentiation	Unkown
38	Organismal Systems	Immune system	hsa04062	Chemokine signaling pathway	YES	Targeting cytokine and chemokine signaling pathways for cancer therapy	Yi M, Li T, Niu M, et al. Targeting cytokine and chemokine signaling pathways for cancer therapy. Signal Transduct Target Ther. 2024;9(1):176. Published 2024 Jul 22. doi:10.1038/s41392-024-01868-3	https://doi.org/10.1038/s41392-024-01868-3
39	Human Diseases	Infectious disease: viral	hsa05165	Human papillomavirus infection	NO
40	Organismal Systems	Immune system	hsa04670	Leukocyte transendothelial migration	YES	Identification of prognostic gene signature associated with microenvironment of lung adenocarcinoma	Yue C, Ma H, Zhou Y. Identification of prognostic gene signature associated with microenvironment of lung adenocarcinoma. PeerJ. 2019;7:e8128. Published 2019 Nov 29. doi:10.7717/peerj.8128	https://doi.org/10.7717/peerj.8128
41	Cellular Processes	Cellular community - eukaryotes	hsa04520	Adherens junction	YES	Global gene expression analysis reveals specific patterns of cell junctions in non-small cell lung cancer subtypes	Kuner R, Muley T, Meister M, et al. Global gene expression analysis reveals specific patterns of cell junctions in non-small cell lung cancer subtypes. Lung Cancer. 2009;63(1):32-38. doi:10.1016/j.lungcan.2008.03.033	https://doi.org/10.1016/j.lungcan.2008.03.033
42	Organismal Systems	Immune system	hsa04650	Natural killer cell mediated cytotoxicity	YES	Exploring natural killer cell immunology as a therapeutic strategy in lung cancer	Hess JB, Sutherland KD, Best SA. Exploring natural killer cell immunology as a therapeutic strategy in lung cancer. Transl Lung Cancer Res. 2021;10(6):2788-2805. doi:10.21037/tlcr-20-765	https://doi.org/10.21037/tlcr-20-765
43	Human Diseases	Cancer: specific types	hsa05211	Renal cell carcinoma	YES	Renal Cell Carcinoma with Pulmonary Metastasis and Metachronous Non-Small Cell Lung Cancer	Bowman IA, Pedrosa I, Kapur P, Brugarolas J. Renal Cell Carcinoma With Pulmonary Metastasis and Metachronous Non-Small Cell Lung Cancer. Clin Genitourin Cancer. 2017;15(4):e675-e680. doi:10.1016/j.clgc.2017.01.026	https://doi.org/10.1016/j.clgc.2017.01.026
44	Human Diseases	Cardiovascular disease	hsa05416	Viral myocarditis	NO
45	Human Diseases	Endocrine and metabolic disease	hsa04933	AGE-RAGE signaling pathway in diabetic complications	NO
46	Human Diseases	Infectious disease: bacterial	hsa05120	Epithelial cell signaling in Helicobacter pylori infection	NO
47	Human Diseases	Cancer: specific types	hsa05223	Non-small cell lung cancer	YES
48	Human Diseases	Cancer: specific types	hsa05212	Pancreatic cancer	Unkown
49	Genetic Information Processing	Information processing in viruses	hsa03265	Virion - Ebolavirus, Lyssavirus and Morbillivirus	Unkown
50	Human Diseases	Cancer: specific types	hsa05217	Basal cell carcinoma	Unkown
51	Organismal Systems	Immune system	hsa04610	Complement and coagulation cascades	Unkown
52	Environmental Information Processing	Signal transduction	hsa04072	Phospholipase D signaling pathway	YES	Phospholipase D signaling pathway is involved in lung cancer-derived IL-8 increased osteoclastogenesis	Hsu YL, Hung JY, Ko YC, Hung CH, Huang MS, Kuo PL. Phospholipase D signaling pathway is involved in lung cancer-derived IL-8 increased osteoclastogenesis. Carcinogenesis. 2010;31(4):587-596. doi:10.1093/carcin/bgq030	https://doi.org/10.1093/carcin/bgq030
53	Human Diseases	Cancer: specific types	hsa05214	Glioma	Unkown
54	Environmental Information Processing	Signal transduction	hsa04630	JAK-STAT signaling pathway	YES	from KEGG map Derived from Non-small cell lung cancer
55	Human Diseases	Cancer: specific types	hsa05210	Colorectal cancer	Unkown
56	Organismal Systems	Endocrine system	hsa04926	Relaxin signaling pathway	Unkown
57	Cellular Processes	Cellular community - eukaryotes	hsa04540	Gap junction	YES	Insight into the Role and Regulation of Gap Junction Genes in Lung Cancer and Identification of Nuclear Cx43 as a Putative Biomarker of Poor Prognosis	Aasen T, Sansano I, Montero MÁ, et al. Insight into the Role and Regulation of Gap Junction Genes in Lung Cancer and Identification of Nuclear Cx43 as a Putative Biomarker of Poor Prognosis. Cancers (Basel). 2019;11(3):320. Published 2019 Mar 6. doi:10.3390/cancers11030320	https://doi.org/10.3390/cancers11030320
58	Human Diseases	Cancer: overview	hsa05231	Choline metabolism in cancer	YES	Choline metabolism reprogramming mediates an immunosuppressive microenvironment in non-small cell lung cancer (NSCLC) by promoting tumor-associated macrophage functional polarization and endothelial cell proliferation	Xiao B, Li G, Gulizeba H, et al. Choline metabolism reprogramming mediates an immunosuppressive microenvironment in non-small cell lung cancer (NSCLC) by promoting tumor-associated macrophage functional polarization and endothelial cell proliferation. J Transl Med. 2024;22(1):442. Published 2024 May 10. doi:10.1186/s12967-024-05242-3	https://doi.org/10.1186/s12967-024-05242-3
59	Environmental Information Processing	Signaling molecules and interaction	hsa04080	Neuroactive ligand-receptor interaction	YES	Identification of activated pathways in lung adenocarcinoma based on network strategy	Yu B, Li T, Chen J, et al. Identification of activated pathways in lung adenocarcinoma based on network strategy. J Cancer Res Ther. 2020;16(4):793-799. doi:10.4103/0973-1482.199458	https://doi.org/10.4103/0973-1482.199458
60	Human Diseases	Endocrine and metabolic disease	hsa04934	Cushing syndrome	NO
61	Human Diseases	Immune disease	hsa05340	Primary immunodeficiency	NO
62	Human Diseases	Infectious disease: viral	hsa05163	Human cytomegalovirus infection	NO
63	Environmental Information Processing	Signal transduction	hsa04068	FoxO signaling pathway	YES	Forkhead Box O (FOXO) signaling in NSCLC: pathways to targeted therapies	Thangavelu L, Andreoli Pinto TJ, Pathak S, et al. Forkhead Box O (FOXO) signaling in NSCLC: pathways to targeted therapies. EXCLI J. 2024;23:860-861. Published 2024 May 31. doi:10.17179/excli2024-7272	https://doi.org/10.17179/excli2024-7272
64	Environmental Information Processing	Signal transduction	hsa04012	ErbB signaling pathway	YES	from KEGG map Derived from Non-small cell lung cancer
65	Environmental Information Processing	Signaling molecules and interaction	hsa04512	ECM-receptor interaction	YES	The Role of the ECM in Lung Cancer Dormancy and Outgrowth	Parker AL, Cox TR. The Role of the ECM in Lung Cancer Dormancy and Outgrowth. Front Oncol. 2020;10:1766. Published 2020 Sep 11. doi:10.3389/fonc.2020.01766	https://doi.org/10.3389/fonc.2020.01766
66	Cellular Processes	Transport and catabolism	hsa04144	Endocytosis	YES	Epsin3 promotes non-small cell lung cancer progression via modulating EGFR stability	Su H, Shen J, Gao C, et al. Epsin3 promotes non-small cell lung cancer progression via modulating EGFR stability. Cell Biosci. 2025;15(1):14. Published 2025 Feb 5. doi:10.1186/s13578-025-01358-1	https://doi.org/10.1186/s13578-025-01358-1
67	Organismal Systems	Development and regeneration	hsa04380	Osteoclast differentiation	Unkown
68	Human Diseases	Cardiovascular disease	hsa05410	Hypertrophic cardiomyopathy	NO
69	Human Diseases	Infectious disease: parasitic	hsa05142	Chagas disease	NO
70	Environmental Information Processing	Signal transduction	hsa04150	mTOR signaling pathway	YES	TTI1 promotes non‐small‐cell lung cancer progression by regulating the mTOR signaling pathway	Zhang LX, Yang X, Wu ZB, et al. TTI1 promotes non-small-cell lung cancer progression by regulating the mTOR signaling pathway. Cancer Sci. 2023;114(3):855-869. doi:10.1111/cas.15668	https://doi.org/10.1111/cas.15668
71	Human Diseases	Infectious disease: parasitic	hsa05146	Amoebiasis	NO
72	Human Diseases	Infectious disease: bacterial	hsa05152	Tuberculosis	NO
73	Human Diseases	Immune disease	hsa05321	Inflammatory bowel disease	NO
74	Human Diseases	Infectious disease: parasitic	hsa05145	Toxoplasmosis	NO
75	Human Diseases	Infectious disease: viral	hsa05168	Herpes simplex virus 1 infection	NO
76	Human Diseases	Infectious disease: parasitic	hsa05140	Leishmaniasis	NO
77	Organismal Systems	Immune system	hsa04620	Toll-like receptor signaling pathway	YES	Genetic variant of IRAK2 in the toll-like receptor signaling pathway and survival of non-small cell lung cancer	Xu Y, Liu H, Liu S, et al. Genetic variant of IRAK2 in the toll-like receptor signaling pathway and survival of non-small cell lung cancer. Int J Cancer. 2018;143(10):2400-2408. doi:10.1002/ijc.31660	https://doi.org/10.1002/ijc.31660
78	Human Diseases	Infectious disease: viral	hsa05164	Influenza A	NO
79	Human Diseases	Cardiovascular disease	hsa05417	Lipid and atherosclerosis	NO
80	Human Diseases	Infectious disease: viral	hsa05161	Hepatitis B	NO
81	Human Diseases	Infectious disease: viral	hsa05167	Kaposi sarcoma-associated herpesvirus infection	NO
82	Human Diseases	Infectious disease: viral	hsa05162	Measles	NO
83	Cellular Processes	Cell growth and death	hsa04217	Necroptosis	YES	Identification of molecular subtypes, risk signature, and immune landscape mediated by necroptosis-related genes in non-small cell lung cancer	Zhu J, Wang J, Wang T, et al. Identification of molecular subtypes, risk signature, and immune landscape mediated by necroptosis-related genes in non-small cell lung cancer. Front Oncol. 2022;12:955186. Published 2022 Jul 28. doi:10.3389/fonc.2022.955186	https://doi.org/10.3389/fonc.2022.955186
84	Human Diseases	Infectious disease: viral	hsa05171	Coronavirus disease - COVID-19	NO
85	Organismal Systems	Immune system	hsa04659	Th17 cell differentiation	YES	Relationship between Th17 immune response and cancer	Marques HS, de Brito BB, da Silva FAF, et al. Relationship between Th17 immune response and cancer. World J Clin Oncol. 2021;12(10):845-867. doi:10.5306/wjco.v12.i10.845	https://doi.org/10.5306/wjco.v12.i10.845
86	Human Diseases	Immune disease	hsa05320	Autoimmune thyroid disease	NO
87	Human Diseases	Infectious disease: parasitic	hsa05143	African trypanosomiasis	NO
88	Human Diseases	Infectious disease: viral	hsa05160	Hepatitis C	NO
89	Human Diseases	Cardiovascular disease	hsa05414	Dilated cardiomyopathy	NO
90	Human Diseases	Cancer: specific types	hsa05222	Small cell lung cancer	NO
91	Human Diseases	Immune disease	hsa05330	Allograft rejection	NO
92	Organismal Systems	Immune system	hsa04622	RIG-I-like receptor signaling pathway	YES	Exploiting RIG-I-like receptor pathway for cancer immunotherapy	Jiang Y, Zhang H, Wang J, et al. Exploiting RIG-I-like receptor pathway for cancer immunotherapy. J Hematol Oncol. 2023;16(1):8. Published 2023 Feb 8. doi:10.1186/s13045-023-01405-9	https://doi.org/10.1186/s13045-023-01405-9
93	Human Diseases	Endocrine and metabolic disease	hsa04936	Alcoholic liver disease	NO
94	Human Diseases	Neurodegenerative disease	hsa05010	Alzheimer disease	NO
95	Human Diseases	Infectious disease: bacterial	hsa05133	Pertussis	NO
96	Human Diseases	Infectious disease: bacterial	hsa05134	Legionellosis	NO
97	Organismal Systems	Immune system	hsa04657	IL-17 signaling pathway	YES	The Role of Interleukin-17 in Lung Cancer	Wu F, Xu J, Huang Q, et al. The Role of Interleukin-17 in Lung Cancer. Mediators Inflamm. 2016;2016:8494079. doi:10.1155/2016/8494079	https://doi.org/10.1155/2016/8494079
98	Human Diseases	Infectious disease: viral	hsa05169	Epstein-Barr virus infection	NO
99	Cellular Processes	Cell motility	hsa04820	Cytoskeleton in muscle cells	NO
100	Human Diseases	Endocrine and metabolic disease	hsa04940	Type I diabetes mellitus	NO
101	Environmental Information Processing	Signal transduction	hsa04310	Wnt signaling pathway	YES	Serine-arginine protein kinase 1 promotes a cancer stem cell-like phenotype through activation of Wnt/β-catenin signalling in NSCLC	Gong L, Song J, Lin X, et al. Serine-arginine protein kinase 1 promotes a cancer stem cell-like phenotype through activation of Wnt/β-catenin signalling in NSCLC. J Pathol. 2016;240(2):184-196. doi:10.1002/path.4767	https://doi.org/10.1002/path.4767
102	Human Diseases	Infectious disease: viral	hsa05170	Human immunodeficiency virus 1 infection	NO
103	Human Diseases	Infectious disease: viral	hsa05166	Human T-cell leukemia virus 1 infection	NO
104	Organismal Systems	Immune system	hsa04621	NOD-like receptor signaling pathway	YES	Non-Small-Cell Lung Cancer Signaling Pathways, Metabolism, and PD-1/PD-L1 Antibodies	Santarpia M, Aguilar A, Chaib I, et al. Non-Small-Cell Lung Cancer Signaling Pathways, Metabolism, and PD-1/PD-L1 Antibodies. Cancers (Basel). 2020;12(6):1475. Published 2020 Jun 5. doi:10.3390/cancers12061475	https://doi.org/10.3390/cancers12061475
105	Organismal Systems	Immune system	hsa04623	Cytosolic DNA-sensing pathway	YES	The cytosolic DNA-sensing cGAS-STING pathway in cancer	Kwon J, Bakhoum SF. The Cytosolic DNA-Sensing cGAS-STING Pathway in Cancer. Cancer Discov. 2020;10(1):26-39. doi:10.1158/2159-8290.CD-19-0761	https://doi.org/10.1158/2159-8290.CD-19-0761
106	Human Diseases	Immune disease	hsa05332	Graft-versus-host disease	NO
107	Human Diseases	Cardiovascular disease	hsa05412	Arrhythmogenic right ventricular cardiomyopathy	NO
108	Human Diseases	Infectious disease: bacterial	hsa05150	Staphylococcus aureus infection	NO
109	Human Diseases	Neurodegenerative disease	hsa05022	Pathways of neurodegeneration - multiple diseases	NO
110	Human Diseases	Infectious disease: bacterial	hsa05130	Pathogenic Escherichia coli infection	NO
111	Human Diseases	Cancer: overview	hsa05235	PD-L1 expression and PD-1 checkpoint pathway in cancer	YES	Epidermal Growth Factor Receptor (EGFR) Pathway, Yes-Associated Protein (YAP) and the Regulation of Programmed Death-Ligand 1 (PD-L1) in Non-Small Cell Lung Cancer (NSCLC)	Hsu PC, Jablons DM, Yang CT, You L. Epidermal Growth Factor Receptor (EGFR) Pathway, Yes-Associated Protein (YAP) and the Regulation of Programmed Death-Ligand 1 (PD-L1) in Non-Small Cell Lung Cancer (NSCLC). Int J Mol Sci. 2019;20(15):3821. Published 2019 Aug 5. doi:10.3390/ijms20153821	https://doi.org/10.3390/ijms20153821
112	Human Diseases	Immune disease	hsa05310	Asthma	NO
113	Human Diseases	Cancer: overview	hsa05207	Chemical carcinogenesis - receptor activation	Unkown
114	NA	NA	hsa04081	Hormone signaling	YES	New Perspectives on Sex Steroid Hormones Signaling in Cancer-Associated Fibroblasts of Non-Small Cell Lung Cancer	Inoue C, Miki Y, Suzuki T. New Perspectives on Sex Steroid Hormones Signaling in Cancer-Associated Fibroblasts of Non-Small Cell Lung Cancer. Cancers (Basel). 2023;15(14):3620. Published 2023 Jul 14. doi:10.3390/cancers15143620	https://doi.org/10.3390/cancers15143620
115	Human Diseases	Infectious disease: bacterial	hsa05135	Yersinia infection	NO
116	Cellular Processes	Transport and catabolism	hsa04145	Phagosome	YES	Coupled immune stratification and identification of therapeutic candidates in patients with lung adenocarcinoma	Hu W, Wang G, Chen Y, Yarmus LB, Liu B, Wan Y. Coupled immune stratification and identification of therapeutic candidates in patients with lung adenocarcinoma. Aging (Albany NY). 2020;12(16):16514-16538. doi:10.18632/aging.103775	https://doi.org/10.18632/aging.103775
117	Environmental Information Processing	Signal transduction	hsa04371	Apelin signaling pathway	YES	Apelin Expression in Human Non-small Cell Lung Cancer: Role in Angiogenesis and Prognosis	Berta J, Kenessey I, Dobos J, et al. Apelin expression in human non-small cell lung cancer: role in angiogenesis and prognosis. J Thorac Oncol. 2010;5(8):1120-1129. doi:10.1097/JTO.0b013e3181e2c1ff	https://doi.org/10.1097/JTO.0b013e3181e2c1ff
118	Organismal Systems	Endocrine system	hsa04913	Ovarian steroidogenesis	Unkown
119	Organismal Systems	Immune system	hsa04664	Fc epsilon RI signaling pathway	YES	Identification of Prognostic Model Based on Immune-Related LncRNAs in Stage I-III Non-Small Cell Lung Cancer	Li Q, Yao L, Lin Z, et al. Identification of Prognostic Model Based on Immune-Related LncRNAs in Stage I-III Non-Small Cell Lung Cancer. Front Oncol. 2021;11:706616. Published 2021 Oct 20. doi:10.3389/fonc.2021.706616	https://doi.org/10.3389/fonc.2021.706616
120	Organismal Systems	Immune system	hsa04625	C-type lectin receptor signaling pathway	Unkown
121	Organismal Systems	Digestive system	hsa04974	Protein digestion and absorption	YES	Down-regulation of microRNA-144-3p and its clinical value in non-small cell lung cancer: a comprehensive analysis based on microarray, miRNA-sequencing, and quantitative real-time PCR data	Chen YJ, Guo YN, Shi K, et al. Down-regulation of microRNA-144-3p and its clinical value in non-small cell lung cancer: a comprehensive analysis based on microarray, miRNA-sequencing, and quantitative real-time PCR data. Respir Res. 2019;20(1):48. Published 2019 Mar 4. doi:10.1186/s12931-019-0994-1	https://doi.org/10.1186/s12931-019-0994-1
122	Human Diseases	Cancer: specific types	hsa05220	Chronic myeloid leukemia	Unkown
123	Organismal Systems	Endocrine system	hsa04928	Parathyroid hormone synthesis, secretion and action	Unkown
124	Human Diseases	Infectious disease: bacterial	hsa05131	Shigellosis	NO
125	NA	NA	hsa04082	Neuroactive ligand signaling	YES
126	Genetic Information Processing	Information processing in viruses	hsa03250	Viral life cycle - HIV-1	Unkown
127	Organismal Systems	Digestive system	hsa04979	Cholesterol metabolism	YES	Contribution of serum lipids and cholesterol cellular metabolism in lung cancer development and progression	Hartmann P, Trufa DI, Hohenberger K, et al. Contribution of serum lipids and cholesterol cellular metabolism in lung cancer development and progression. Sci Rep. 2023;13(1):5662. Published 2023 Apr 6. doi:10.1038/s41598-023-31575-y	https://doi.org/10.1038/s41598-023-31575-y
128	Organismal Systems	Endocrine system	hsa04924	Renin secretion	YES	Renin-Angiotensin System in Lung Tumor and Microenvironment Interactions	Catarata MJ, Ribeiro R, Oliveira MJ, Robalo Cordeiro C, Medeiros R. Renin-Angiotensin System in Lung Tumor and Microenvironment Interactions. Cancers (Basel). 2020;12(6):1457. Published 2020 Jun 3. doi:10.3390/cancers12061457	https://doi.org/10.3390/cancers12061457
129	Environmental Information Processing	Signal transduction	hsa04022	cGMP-PKG signaling pathway	YES	Cyclic GMP/protein kinase G type-Iα (PKG-Iα) signaling pathway promotes CREB phosphorylation and maintains higher c-IAP1, livin, survivin, and Mcl-1 expression and the inhibition of PKG-Iα kinase activity synergizes with cisplatin in non-small cell lung cancer cells	Wong JC, Bathina M, Fiscus RR. Cyclic GMP/protein kinase G type-Iα (PKG-Iα) signaling pathway promotes CREB phosphorylation and maintains higher c-IAP1, livin, survivin, and Mcl-1 expression and the inhibition of PKG-Iα kinase activity synergizes with cisplatin in non-small cell lung cancer cells. J Cell Biochem. 2012;113(11):3587-3598. doi:10.1002/jcb.24237	https://doi.org/10.1002/jcb.24237
130	Human Diseases	Cancer: overview	hsa05202	Transcriptional misregulation in cancer	Unkown
131	Environmental Information Processing	Signal transduction	hsa04024	cAMP signaling pathway	YES	cAMP Signaling in Cancer: A PKA-CREB and EPAC-Centric Approach	Ahmed MB, Alghamdi AAA, Islam SU, Lee JS, Lee YS. cAMP Signaling in Cancer: A PKA-CREB and EPAC-Centric Approach. Cells. 2022;11(13):2020. Published 2022 Jun 24. doi:10.3390/cells11132020	https://doi.org/10.3390/cells11132020
132	Cellular Processes	Cell growth and death	hsa04210	Apoptosis	YES	Role of Autophagy and Apoptosis in Non-Small-Cell Lung Cancer	Liu G, Pei F, Yang F, et al. Role of Autophagy and Apoptosis in Non-Small-Cell Lung Cancer. Int J Mol Sci. 2017;18(2):367. Published 2017 Feb 10. doi:10.3390/ijms18020367	https://doi.org/10.3390/ijms18020367
133	Organismal Systems	Digestive system	hsa04971	Gastric acid secretion	Unkown
